# Supplementary material for: Fine-scale species delimitation: speciation in process and periodic patterns in nudibranch diversity
Source: Zookeys. 2020 Mar 9;917:15–50. doi: 10.3897/zookeys.917.47444 (PMC7076062; doi:10.3897/zookeys.917.47444)
Supplement: XML Treatment for Amphorina [file zookeys.917.47444-treatment1.xml]

<!DOCTYPE tp:taxon-treatment
  PUBLIC "-//TaxonX//DTD Taxonomic Treatment Publishing DTD v0 20100105//EN" "tax-treatment-NSO.dtd">
<tp:taxon-treatment xmlns:tp="http://www.plazi.org/taxpub"><tp:treatment-meta><kwd-group><label>Taxon classification</label><kwd><named-content xmlns:xlink="http://www.w3.org/1999/xlink" content-type="kingdom">Animalia</named-content></kwd><kwd><named-content xmlns:xlink="http://www.w3.org/1999/xlink" content-type="order"> Nudibranchia</named-content></kwd><kwd><named-content xmlns:xlink="http://www.w3.org/1999/xlink" content-type="family">Eubranchidae</named-content></kwd></kwd-group><mixed-citation publication-type="journal"><person-group><name><surname>Korshunova</surname><given-names>Tatiana</given-names></name><name><surname>Malmberg</surname><given-names>Klas</given-names></name><name><surname>Prkić</surname><given-names>Jakov</given-names></name><name><surname>Petani</surname><given-names>Alen</given-names></name><name><surname>Fletcher</surname><given-names>Karin</given-names></name><name><surname>Lundin</surname><given-names>Kennet</given-names></name><name><surname>Martynov</surname><given-names>Alexander</given-names></name></person-group><article-title>Fine-scale species delimitation: speciation in process and periodic patterns in nudibranch diversity</article-title><source>Zookeys</source><day>09</day><month>3</month><year>2020</year><volume>917</volume><fpage>15</fpage><lpage>50</lpage><pub-id pub-id-type="doi">10.3897/zookeys.917.47444</pub-id></mixed-citation></tp:treatment-meta><tp:nomenclature><label>Genus</label><tp:taxon-name><object-id xmlns:xlink="http://www.w3.org/1999/xlink" content-type="arpha" xlink:type="simple">1C4FD42F-6A15-5B35-BC6E-1ACFF729D3AF</object-id>
              <tp:taxon-name-part taxon-name-part-type="genus" reg="Amphorina">Amphorina</tp:taxon-name-part>
            </tp:taxon-name><tp:taxon-authority>Quatrefages, 1844</tp:taxon-authority><tp:nomenclature-citation-list><tp:nomenclature-citation><tp:taxon-name>
                  <tp:taxon-name-part taxon-name-part-type="genus" reg="Amphorina">Amphorina</tp:taxon-name-part>
                </tp:taxon-name><comment><xref ref-type="bibr" rid="B62">Quatrefages 1844</xref>: 145–146; <xref ref-type="bibr" rid="B51">Martynov 1998</xref>: 774.</comment></tp:nomenclature-citation><tp:nomenclature-citation><tp:taxon-name>
                  <tp:taxon-name-part taxon-name-part-type="genus" reg="Amphorina">Amphorina</tp:taxon-name-part>
                </tp:taxon-name><comment>Non  sensu <xref ref-type="bibr" rid="B78">Trinchese 1877–1879</xref> and auctt. (mixed with <tp:taxon-name><tp:taxon-name-part taxon-name-part-type="genus" reg="Trinchesia">Trinchesia</tp:taxon-name-part></tp:taxon-name> spp.) </comment></tp:nomenclature-citation></tp:nomenclature-citation-list></tp:nomenclature><tp:treatment-sec sec-type="type species" id="SECID0EXBAE"><title>Type species.</title><p><italic><tp:taxon-name><tp:taxon-name-part taxon-name-part-type="genus" reg="Amphorina">Amphorina</tp:taxon-name-part> <tp:taxon-name-part taxon-name-part-type="species" reg="alberti">alberti</tp:taxon-name-part></tp:taxon-name></italic> Quatrefages, 1844.</p><!--PageBreak--><!--PageBreak--></tp:treatment-sec><tp:treatment-sec sec-type="diagnosis" id="SECID0EKCAE"><title>Diagnosis.</title><p>Ceratal rows not branched. Up to six anterior ceratal rows (commonly no more than four). Cerata without tubercles, usually considerably swollen. Rhinophores smooth. Pharynx and jaws moderately broad. Central teeth with central cusp adpressed by adjacent lateral denticles. Prostate thick, readily distinct from vas deferens, moderate in length to very long. Distal receptaculum seminis oval to elongate on a moderately long stalk. Supplementary gland inserts into penis commonly via a narrowing stalk. Penis conical, always with a relatively short, slightly curved, hollow stylet.</p></tp:treatment-sec><tp:treatment-sec sec-type="Species composition" id="SECID0EPCAE"><title>Species composition.</title><p>In this study, we confirm that genus <italic><tp:taxon-name><tp:taxon-name-part taxon-name-part-type="genus" reg="Amphorina">Amphorina</tp:taxon-name-part></tp:taxon-name></italic> currently includes the following five species: <italic><tp:taxon-name><tp:taxon-name-part taxon-name-part-type="genus" reg="Amphorina">A.</tp:taxon-name-part> <tp:taxon-name-part taxon-name-part-type="species" reg="andra">andra</tp:taxon-name-part></tp:taxon-name></italic> sp. nov., <italic><tp:taxon-name><tp:taxon-name-part taxon-name-part-type="genus" reg="Amphorina">A.</tp:taxon-name-part> <tp:taxon-name-part taxon-name-part-type="species" reg="farrani">farrani</tp:taxon-name-part></tp:taxon-name></italic> (Alder &amp; Hancock, 1844), <italic><tp:taxon-name><tp:taxon-name-part taxon-name-part-type="genus" reg="Amphorina">A.</tp:taxon-name-part> <tp:taxon-name-part taxon-name-part-type="species" reg="linensis">linensis</tp:taxon-name-part></tp:taxon-name></italic> (Garcia-Gomez, Cervera &amp; Garcia, 1990), <italic><tp:taxon-name><tp:taxon-name-part taxon-name-part-type="genus" reg="Amphorina">A.</tp:taxon-name-part> <tp:taxon-name-part taxon-name-part-type="species" reg="pallida">pallida</tp:taxon-name-part></tp:taxon-name></italic> (Alder &amp; Hancock, 1842), and <italic><tp:taxon-name><tp:taxon-name-part taxon-name-part-type="genus" reg="Amphorina">A.</tp:taxon-name-part> <tp:taxon-name-part taxon-name-part-type="species" reg="viriola">viriola</tp:taxon-name-part></tp:taxon-name></italic> sp. nov.</p></tp:treatment-sec><ref-list><ref id="B62"><mixed-citation xmlns:xlink="http://www.w3.org/1999/xlink" xlink:type="simple"><person-group><name name-style="western"><surname>Quatrefages</surname><given-names>JLA de</given-names></name></person-group> (<year>1844</year>) Sur les Gastéropodes Phlébentérés (Phlebenterata Nob.), ordre nouveau de la classe des Gastéropodes, proposé d’après l’examen anatomique et physiologique des genres Zéphyrine (<italic><tp:taxon-name><tp:taxon-name-part taxon-name-part-type="genus">Zephyrina</tp:taxon-name-part></tp:taxon-name></italic> Nob.), Actéon (<italic><tp:taxon-name><tp:taxon-name-part taxon-name-part-type="genus">Acteon</tp:taxon-name-part></tp:taxon-name></italic> Oken), Actéonie (<italic>Acteoniæ</italic> Nob.), Amphorine (<italic><tp:taxon-name><tp:taxon-name-part taxon-name-part-type="genus">Amphorina</tp:taxon-name-part></tp:taxon-name></italic> Nob.), Pavois (<italic><tp:taxon-name><tp:taxon-name-part taxon-name-part-type="genus">Pelta</tp:taxon-name-part></tp:taxon-name></italic> Nob.), Chalide (<italic><tp:taxon-name><tp:taxon-name-part taxon-name-part-type="genus">Chalidis</tp:taxon-name-part></tp:taxon-name></italic> Nob.). Annales des Sciences Naturelles. Ser. 3 1: 129–183. <ext-link xlink:type="simple" ext-link-type="uri" xlink:href="http://biodiversitylibrary.org/page/13407269">http://biodiversitylibrary.org/page/13407269</ext-link></mixed-citation></ref><ref id="B51"><mixed-citation xmlns:xlink="http://www.w3.org/1999/xlink" xlink:type="simple"><person-group><name name-style="western"><surname>Martynov</surname><given-names>AV</given-names></name></person-group> (<year>1998</year>) <article-title>Opisthobranch molluscs (<tp:taxon-name><tp:taxon-name-part taxon-name-part-type="class">Gastropoda</tp:taxon-name-part></tp:taxon-name>, <tp:taxon-name><tp:taxon-name-part taxon-name-part-type="subclass">Opisthobranchia</tp:taxon-name-part></tp:taxon-name>) of the family <tp:taxon-name><tp:taxon-name-part taxon-name-part-type="family">Eubranchidae</tp:taxon-name-part></tp:taxon-name>: the taxonomic composition and two new species from the Sea of Japan.</article-title><source>Zoologichesky Zhurnal</source><volume>77</volume>: <fpage>763</fpage>–<lpage>777</lpage>.</mixed-citation></ref><ref id="B78"><mixed-citation xmlns:xlink="http://www.w3.org/1999/xlink" xlink:type="simple"><person-group><name name-style="western"><surname>Trinchese</surname><given-names>S</given-names></name></person-group> (<year>1877–1879</year>) <source><tp:taxon-name><tp:taxon-name-part taxon-name-part-type="family">Aeolididae</tp:taxon-name-part></tp:taxon-name> e famiglie affini del Porto di Genova. Parte Prima.</source><publisher-name>Atlante</publisher-name>, <publisher-loc>Bologna</publisher-loc>, <size units="page">94 pp</size>. <ext-link xlink:type="simple" ext-link-type="doi" xlink:href="10.5962/bhl.title.43791">https://doi.org/10.5962/bhl.title.43791</ext-link></mixed-citation></ref></ref-list></tp:taxon-treatment>
