# Supplementary material for: Fine-scale species delimitation: speciation in process and periodic patterns in nudibranch diversity
Source: Zookeys. 2020 Mar 9;917:15–50. doi: 10.3897/zookeys.917.47444 (PMC7076062; doi:10.3897/zookeys.917.47444)
Supplement: XML Treatment for Amphorina farrani [file zookeys.917.47444-treatment2.xml]

<!DOCTYPE tp:taxon-treatment
  PUBLIC "-//TaxonX//DTD Taxonomic Treatment Publishing DTD v0 20100105//EN" "tax-treatment-NSO.dtd">
<tp:taxon-treatment xmlns:tp="http://www.plazi.org/taxpub"><tp:treatment-meta><kwd-group><label>Taxon classification</label><kwd><named-content xmlns:xlink="http://www.w3.org/1999/xlink" content-type="kingdom">Animalia</named-content></kwd><kwd><named-content xmlns:xlink="http://www.w3.org/1999/xlink" content-type="order"> Nudibranchia</named-content></kwd><kwd><named-content xmlns:xlink="http://www.w3.org/1999/xlink" content-type="family">Eubranchidae</named-content></kwd></kwd-group><mixed-citation publication-type="journal"><person-group><name><surname>Korshunova</surname><given-names>Tatiana</given-names></name><name><surname>Malmberg</surname><given-names>Klas</given-names></name><name><surname>Prkić</surname><given-names>Jakov</given-names></name><name><surname>Petani</surname><given-names>Alen</given-names></name><name><surname>Fletcher</surname><given-names>Karin</given-names></name><name><surname>Lundin</surname><given-names>Kennet</given-names></name><name><surname>Martynov</surname><given-names>Alexander</given-names></name></person-group><article-title>Fine-scale species delimitation: speciation in process and periodic patterns in nudibranch diversity</article-title><source>Zookeys</source><day>09</day><month>3</month><year>2020</year><volume>917</volume><fpage>15</fpage><lpage>50</lpage><pub-id pub-id-type="doi">10.3897/zookeys.917.47444</pub-id></mixed-citation></tp:treatment-meta><tp:nomenclature><tp:taxon-name><object-id xmlns:xlink="http://www.w3.org/1999/xlink" content-type="arpha" xlink:type="simple">11AB49F6-4B44-54C4-BEEE-AA30BB4EE074</object-id>
              <tp:taxon-name-part taxon-name-part-type="genus" reg="Amphorina">Amphorina</tp:taxon-name-part>
              <tp:taxon-name-part taxon-name-part-type="species" reg="farrani">farrani</tp:taxon-name-part>
            </tp:taxon-name><tp:taxon-authority>(Alder &amp; Hancock, 1844)</tp:taxon-authority><xref ref-type="fig" rid="F1">Figures 1</xref><xref ref-type="fig" rid="F2">, 2</xref><xref ref-type="fig" rid="F3">, 3</xref><xref ref-type="fig" rid="F4">, 4a–c</xref><xref ref-type="fig" rid="F7">, 7A</xref><tp:nomenclature-citation-list><tp:nomenclature-citation><tp:taxon-name>
                  <tp:taxon-name-part taxon-name-part-type="genus" reg="Eolis">Eolis</tp:taxon-name-part> <tp:taxon-name-part taxon-name-part-type="species" reg="farrani">farrani</tp:taxon-name-part></tp:taxon-name><comment>Alder &amp; Hancock, 1844: 164–165; Alder &amp; Hancock, 1845: fam 3, pl. 35.</comment></tp:nomenclature-citation><tp:nomenclature-citation><tp:taxon-name>
                  <tp:taxon-name-part taxon-name-part-type="genus" reg="Galvina">Galvina</tp:taxon-name-part> <tp:taxon-name-part taxon-name-part-type="species" reg="farrani">farrani</tp:taxon-name-part></tp:taxon-name><comment>(Alder &amp; Hancock, 1844): <xref ref-type="bibr" rid="B8">Bergh 1873</xref>: 622; <xref ref-type="bibr" rid="B15">Colgan 1914</xref>: 183–185.</comment></tp:nomenclature-citation><tp:nomenclature-citation><tp:taxon-name>
                  <tp:taxon-name-part taxon-name-part-type="genus" reg="Cavolina">Cavolina</tp:taxon-name-part> <tp:taxon-name-part taxon-name-part-type="species" reg="farrani">farrani</tp:taxon-name-part></tp:taxon-name><comment>(Alder &amp; Hancock, 1844): Gray J.E. 1857: 226.</comment></tp:nomenclature-citation><tp:nomenclature-citation><tp:taxon-name>
                  <tp:taxon-name-part taxon-name-part-type="genus" reg="Eubranchus">Eubranchus</tp:taxon-name-part> <tp:taxon-name-part taxon-name-part-type="species" reg="farrani">farrani</tp:taxon-name-part></tp:taxon-name><comment>(Alder &amp; Hancock, 1844): <xref ref-type="bibr" rid="B61">O’Donoghue 1926</xref>: 128.</comment></tp:nomenclature-citation><tp:nomenclature-citation><tp:taxon-name>
                  <tp:taxon-name-part taxon-name-part-type="genus" reg="Eubranchus">Eubranchus</tp:taxon-name-part> <tp:taxon-name-part taxon-name-part-type="species" reg="farrani">farrani</tp:taxon-name-part></tp:taxon-name><comment>: sensu Edmunds &amp; Kress, 1969: forms A &amp; B only: 890, fig. 2A, B.</comment></tp:nomenclature-citation><tp:nomenclature-citation><tp:taxon-name>
                  <tp:taxon-name-part taxon-name-part-type="genus" reg="Amphorina">Amphorina</tp:taxon-name-part> <tp:taxon-name-part taxon-name-part-type="species" reg="farrani">farrani</tp:taxon-name-part></tp:taxon-name><comment>(Alder &amp; Hancock, 1844): <xref ref-type="bibr" rid="B51">Martynov 1998</xref>: 775.</comment></tp:nomenclature-citation><tp:nomenclature-citation><tp:taxon-name>
                  <tp:taxon-name-part taxon-name-part-type="genus" reg="Amphorina">Amphorina</tp:taxon-name-part> <tp:taxon-name-part taxon-name-part-type="species" reg="alberti">alberti</tp:taxon-name-part></tp:taxon-name><comment>Quatrefages, 1844: 146–151, pl. 3, fig. 5, pl. 4, fig. 3.</comment></tp:nomenclature-citation><tp:nomenclature-citation><tp:taxon-name>
                  <tp:taxon-name-part taxon-name-part-type="genus" reg="Aeolis">Aeolis</tp:taxon-name-part> <tp:taxon-name-part taxon-name-part-type="species" reg="adelaidae">adelaidae</tp:taxon-name-part></tp:taxon-name><comment>Thompson, 1860: 49.</comment></tp:nomenclature-citation><tp:nomenclature-citation><tp:taxon-name>
                  <tp:taxon-name-part taxon-name-part-type="genus" reg="Eolis">Eolis</tp:taxon-name-part> <tp:taxon-name-part taxon-name-part-type="species" reg="robertianae">robertianae</tp:taxon-name-part></tp:taxon-name><comment>M’Intosh, 1865: 393.</comment></tp:nomenclature-citation><tp:nomenclature-citation><tp:taxon-name>
                  <tp:taxon-name-part taxon-name-part-type="genus" reg="Eolis">Eolis</tp:taxon-name-part> <tp:taxon-name-part taxon-name-part-type="species" reg="tricolor">tricolor</tp:taxon-name-part></tp:taxon-name><comment>sensu <xref ref-type="bibr" rid="B23">Friele and Hansen 1876</xref>, non <xref ref-type="bibr" rid="B22">Forbes 1838</xref>.</comment></tp:nomenclature-citation><tp:nomenclature-citation><tp:taxon-name><tp:taxon-name-part taxon-name-part-type="genus" reg="Amphorina">Amphorina</tp:taxon-name-part> <tp:taxon-name-part taxon-name-part-type="species" reg="alberti">alberti</tp:taxon-name-part></tp:taxon-name><comment>Non  sensu <xref ref-type="bibr" rid="B78">Trinchese 1877–1879</xref> and auctt. (= <tp:taxon-name><tp:taxon-name-part taxon-name-part-type="genus" reg="Trinchesia">Trinchesia</tp:taxon-name-part></tp:taxon-name> spp.) </comment></tp:nomenclature-citation><tp:nomenclature-citation><tp:taxon-name><tp:taxon-name-part taxon-name-part-type="genus" reg="Eubranchus">Eubranchus</tp:taxon-name-part> <tp:taxon-name-part taxon-name-part-type="species" reg="farrani">farrani</tp:taxon-name-part></tp:taxon-name><comment>Non all forms of <tp:taxon-name><tp:taxon-name-part taxon-name-part-type="genus" reg="Eubranchus">Eubranchus</tp:taxon-name-part> <tp:taxon-name-part taxon-name-part-type="species" reg="farrani">farrani</tp:taxon-name-part></tp:taxon-name> sensu <xref ref-type="bibr" rid="B20">Edmunds and Kress 1969</xref> (mixture of several species) </comment></tp:nomenclature-citation><tp:nomenclature-citation><tp:taxon-name><tp:taxon-name-part taxon-name-part-type="genus" reg="Eubranchus">Eubranchus</tp:taxon-name-part> <tp:taxon-name-part taxon-name-part-type="species" reg="farrani">farrani</tp:taxon-name-part></tp:taxon-name><comment>Non sensu <xref ref-type="bibr" rid="B67">Schmekel and Portmann 1982</xref>: 241–243, taf. 14, figs 1–3, abb. 7.78 (= <tp:taxon-name><tp:taxon-name-part taxon-name-part-type="genus" reg="Amphorina">Amphorina</tp:taxon-name-part> <tp:taxon-name-part taxon-name-part-type="species" reg="andra">andra</tp:taxon-name-part></tp:taxon-name> sp. nov. + mixture of species). </comment></tp:nomenclature-citation></tp:nomenclature-citation-list></tp:nomenclature><tp:treatment-sec sec-type="material" id="SECID0EDNAE"><title>Material examined.</title><p><bold><italic>Neotype</italic></bold>. NE Atlantic, the United Kingdom, Cornwall, Newlyn Marina, (<named-content xmlns:xlink="http://www.w3.org/1999/xlink" content-type="dwc:verbatimCoordinates" xlink:type="simple"><named-content content-type="geo-json" specific-use="{&#34;type&#34;:&#34;Point&#34;,&#34;coordinates&#34;:[-5.545833,50.102778]}" id="NCID0ERNAE" xlink:type="simple">50°06'10.00"N, 05°32'45.00"W</named-content></named-content>), 10–20 m depth, stones with hydroids, 12 Aug 2015, coll. David Fenwick (GNM <tp:taxon-name><tp:taxon-name-part taxon-name-part-type="class">Gastropoda</tp:taxon-name-part></tp:taxon-name> – 9268, preserved length 4.5 mm).</p><p><bold><italic>Other specimens</italic></bold>. NE Atlantic, the United Kingdom, Cornwall, Newlyn Marina (<named-content xmlns:xlink="http://www.w3.org/1999/xlink" content-type="dwc:verbatimCoordinates" xlink:type="simple"><named-content content-type="geo-json" specific-use="{&#34;type&#34;:&#34;Point&#34;,&#34;coordinates&#34;:[-5.545833,50.102778]}" id="NCID0EFOAE" xlink:type="simple">50°06'10.00"N, 05°32'45.00"W</named-content></named-content>), 10–20 m depth, stones with hydroids, 12 Aug 2015, coll. David Fenwick (GNM <tp:taxon-name><tp:taxon-name-part taxon-name-part-type="class">Gastropoda</tp:taxon-name-part></tp:taxon-name> – 9267, preserved length 3 mm, GNM <tp:taxon-name><tp:taxon-name-part taxon-name-part-type="class">Gastropoda</tp:taxon-name-part></tp:taxon-name> – 9269, preserved length 2.5 mm, GNM <tp:taxon-name><tp:taxon-name-part taxon-name-part-type="class">Gastropoda</tp:taxon-name-part></tp:taxon-name> – 9270, preserved length 4 mm, GNM <tp:taxon-name><tp:taxon-name-part taxon-name-part-type="class">Gastropoda</tp:taxon-name-part></tp:taxon-name> – 9271, preserved length 3.5 mm), GNM <tp:taxon-name><tp:taxon-name-part taxon-name-part-type="class">Gastropoda</tp:taxon-name-part></tp:taxon-name> – 9273, preserved length 5.5 mm). Mediterranean Sea, France, Banyuls (<named-content xmlns:xlink="http://www.w3.org/1999/xlink" content-type="dwc:verbatimCoordinates" xlink:type="simple"><named-content content-type="geo-json" specific-use="{&#34;type&#34;:&#34;Point&#34;,&#34;coordinates&#34;:[3.136944,42.482778]}" id="NCID0EGPAE" xlink:type="simple">42°28'58.00"N, 03°08'13.00"E</named-content></named-content>), 10–12 m depth, 07 Sept 2010, coll. Alexander Martynov and Tatiana Korshunova, one specimen (ZMMM Op-702, 9.5 mm in length, live, preserved length 4 mm). NE Atlantic, Spain, Vigo (<named-content xmlns:xlink="http://www.w3.org/1999/xlink" content-type="dwc:verbatimCoordinates" xlink:type="simple"><named-content content-type="geo-json" specific-use="{&#34;type&#34;:&#34;Point&#34;,&#34;coordinates&#34;:[9.201944,42.401667]}" id="NCID0EOPAE" xlink:type="simple">42°24'06.00"N, 08°72'07.00"E</named-content></named-content>), 5–10 m depth, 04 Sept 2010, coll. Tatiana Korshunova and Alexander Martynov, one specimen (ZMMU Op-704, 7.5 mm in length, live, preserved length ca. 4 mm). NE Atlantic, Spain, Vigo (<named-content xmlns:xlink="http://www.w3.org/1999/xlink" content-type="dwc:verbatimCoordinates" xlink:type="simple"><named-content content-type="geo-json" specific-use="{&#34;type&#34;:&#34;Point&#34;,&#34;coordinates&#34;:[9.201944,42.401667]}" id="NCID0EWPAE" xlink:type="simple">42°24'06.00"N, 08°72'07.00"E</named-content></named-content>), 5–10 m depth, 04 Sept 2010, coll. Tatiana Korshunova and Alexander Martynov, one specimen (ZMMU Op-705, 6.5 mm in length, live, preserved length 3 mm).</p></tp:treatment-sec><tp:treatment-sec sec-type="diagnosis" id="SECID0E2PAE"><title>Diagnosis.</title><p>Body up to 20 mm; large dorsal pigment spots, if present, yellow-orange, bright; in specimens with bright yellow-orange spots on dorsal side and cerata, a distinct yellow-orange spot or stripe on the tail is always present; completely pale specimens lacking tail spot or stripe; no light pinkish subapical ring on cerata; absence of punctuated white line on edge of foot; cerata commonly moderate in width without distinctly attenuated apices; digestive gland in cerata relatively broad without distinct short branches; up to four anterior rows of cerata; radular formula 35–38 × 1.1.1, copulative stylet short and slightly bent at the top, receptaculum seminis pear-shaped without short distinct stalk between reservoir and short wide base.</p></tp:treatment-sec><tp:treatment-sec sec-type="description" id="SECID0EAQAE"><title>Description.</title><p><bold><italic>External morphology.</italic></bold> The live length of the neotype is ca. 10 mm (Fig. <xref ref-type="fig" rid="F1">1</xref>, GNM: 9268, Fig. <xref ref-type="fig" rid="F4">4a</xref>). The length of adult specimens may reach 20 mm and more. The body is narrow. The rhinophores are smooth and 1.5–2 times longer than the oral tentacles. The cerata are relatively long, swollen. Ceratal formula of the neotype: right (1, 3, 3; anus, 3, 3, 2, 1) left (1, 3, 4; anus, 4, 3, 2, 1). The foot is narrow, anteriorly without foot corners.</p><p><bold><italic>Colour.</italic></bold> There are three main colour morphs with several subdivisions of colour variations (Fig. <xref ref-type="fig" rid="F3">3</xref>), from a completely pale body and cerata with reduced orange-yellow pigment spots, to specimens with distinct orange-yellow spots on the body and a broad subapical orange-yellow ring on each ceras, sometimes with a deep maroon body colour. No specimens with blotches of blackish surface pigmentation have been observed, nor any specimens with uniformly bright orange body. Specimens with distinct orange-yellow spots on the body always have an orange-yellow spot or stripe on <!--PageBreak-->the tip of the tail. The upper part of the rhinophores is covered with orange pigment and scattered small white dots without a light pinkish pigment ring. The oral tentacles are similarly coloured.</p><p><bold><italic>Anatomy.</italic></bold> Digestive system (Fig. <xref ref-type="fig" rid="F4">4</xref>, a4–a11, c4–c7). The jaws are triangularly ovoid. The masticatory processes of the jaws bear a single row of ca. 20–25 distinct denticles. The radular formula in three studied specimens is 35–38 × 1.1.1. The radular teeth are yellowish. The central tooth is narrow, with a low cusp and 3–7 lateral denticles, including smaller intercalated denticles that may occur in different parts of the tooth.</p><p><bold><italic>Reproductive system.</italic></bold> (Fig. <xref ref-type="fig" rid="F7">7A</xref>). The ampulla is moderate in length and swollen (Fig. <xref ref-type="fig" rid="F7">7A</xref>, am). The prostate is distinct, moderately long and wide (Fig. <xref ref-type="fig" rid="F7">7A</xref>, pr). The prostate transits to a penial sheath, which contains a conical penis with a short, chitinous, very slightly curved stylet (Fig. <xref ref-type="fig" rid="F4">4</xref>, a10, a11). A supplementary (“penial”) gland is relatively short and inserts into the base of the penis (Fig. <xref ref-type="fig" rid="F7">7A</xref>, pg). The receptaculum seminis is relatively small, irregularly oval, which transits directly to a large widened base without a distinct stalk (Fig. <xref ref-type="fig" rid="F7">7A</xref>, rs). The female gland mass includes mucous and capsular glands (Fig. <xref ref-type="fig" rid="F7">7A</xref>, fgm).</p></tp:treatment-sec><tp:treatment-sec sec-type="distribution" id="SECID0EOSAE"><title>Distribution and habitats.</title><p>Mediterranean Sea and all European Atlantic coasts to Norway, from very shallow water (0–0.5 m) to ca. 25 m. On the Swedish west coast, it lives below the halocline (15–25 m).</p></tp:treatment-sec><tp:treatment-sec sec-type="remarks" id="SECID0ETSAE"><title>Remarks.</title><p>Morphologically <italic><tp:taxon-name><tp:taxon-name-part taxon-name-part-type="genus" reg="Amphorina">A.</tp:taxon-name-part> <tp:taxon-name-part taxon-name-part-type="species" reg="farrani">farrani</tp:taxon-name-part></tp:taxon-name></italic> differs from the closely related <italic><tp:taxon-name><tp:taxon-name-part taxon-name-part-type="genus" reg="Amphorina">A.</tp:taxon-name-part> <tp:taxon-name-part taxon-name-part-type="species" reg="andra">andra</tp:taxon-name-part></tp:taxon-name></italic> sp. nov. (which also inhabits waters with normal oceanic salinity) and the brackish <italic><tp:taxon-name><tp:taxon-name-part taxon-name-part-type="genus" reg="Amphorina">A.</tp:taxon-name-part> <tp:taxon-name-part taxon-name-part-type="species" reg="viriola">viriola</tp:taxon-name-part></tp:taxon-name></italic> sp. nov. by the presence of orange-yellow colouration on the tail in spotted forms (see Discussion), the absence of forms with blackish surface pigmentation, and uniformly bright orange forms (Fig. <xref ref-type="fig" rid="F3">3</xref>). From the exclusively brackish-water species <italic><tp:taxon-name><tp:taxon-name-part taxon-name-part-type="genus" reg="Amphorina">A.</tp:taxon-name-part> <tp:taxon-name-part taxon-name-part-type="species" reg="viriola">viriola</tp:taxon-name-part></tp:taxon-name></italic> sp. nov., <italic><tp:taxon-name><tp:taxon-name-part taxon-name-part-type="genus" reg="Amphorina">A.</tp:taxon-name-part> <tp:taxon-name-part taxon-name-part-type="species" reg="farrani">farrani</tp:taxon-name-part></tp:taxon-name></italic> additionally differs by the absence of light pinkish subapical ceratal colouration. From <italic><tp:taxon-name><tp:taxon-name-part taxon-name-part-type="genus" reg="Amphorina">A.</tp:taxon-name-part> <tp:taxon-name-part taxon-name-part-type="species" reg="linensis">linensis</tp:taxon-name-part></tp:taxon-name></italic>, <italic><tp:taxon-name><tp:taxon-name-part taxon-name-part-type="genus" reg="Amphorina">A.</tp:taxon-name-part> <tp:taxon-name-part taxon-name-part-type="species" reg="farrani">farrani</tp:taxon-name-part></tp:taxon-name></italic> differs by the absence of a distinct dotted white line along the foot edge, orange-yellow and not reddish orange spots (in spotted forms), fewer ceratal rows and the shape of the cerata. From <italic><tp:taxon-name><tp:taxon-name-part taxon-name-part-type="genus" reg="Amphorina">A.</tp:taxon-name-part> <tp:taxon-name-part taxon-name-part-type="species" reg="pallida">pallida</tp:taxon-name-part></tp:taxon-name></italic>, <italic><tp:taxon-name><tp:taxon-name-part taxon-name-part-type="genus" reg="Amphorina">A.</tp:taxon-name-part> <tp:taxon-name-part taxon-name-part-type="species" reg="farrani">farrani</tp:taxon-name-part></tp:taxon-name></italic> differs by the larger size of dorsal spots (in spotted forms), the absence of small orange-brownish or brown spots on the cerata, and the smaller number of anterior ceratal rows. In <italic><tp:taxon-name><tp:taxon-name-part taxon-name-part-type="genus" reg="Amphorina">A.</tp:taxon-name-part> <tp:taxon-name-part taxon-name-part-type="species" reg="farrani">farrani</tp:taxon-name-part></tp:taxon-name></italic>, the largest possible number of lateral denticles so far detected on the central teeth is up to seven, compared to up to five in <italic><tp:taxon-name><tp:taxon-name-part taxon-name-part-type="genus" reg="Amphorina">A.</tp:taxon-name-part> <tp:taxon-name-part taxon-name-part-type="species" reg="andra">andra</tp:taxon-name-part></tp:taxon-name></italic> sp. nov. and up to six in <italic><tp:taxon-name><tp:taxon-name-part taxon-name-part-type="genus" reg="Amphorina">A.</tp:taxon-name-part> <tp:taxon-name-part taxon-name-part-type="species" reg="viriola">viriola</tp:taxon-name-part></tp:taxon-name></italic> sp. nov. The reproductive system of <italic><tp:taxon-name><tp:taxon-name-part taxon-name-part-type="genus" reg="Amphorina">A.</tp:taxon-name-part> <tp:taxon-name-part taxon-name-part-type="species" reg="farrani">farrani</tp:taxon-name-part></tp:taxon-name></italic> differs from all <italic><tp:taxon-name><tp:taxon-name-part taxon-name-part-type="genus" reg="Amphorina">Amphorina</tp:taxon-name-part></tp:taxon-name></italic> species (including <italic><tp:taxon-name><tp:taxon-name-part taxon-name-part-type="genus" reg="Amphorina">A.</tp:taxon-name-part> <tp:taxon-name-part taxon-name-part-type="species" reg="andra">andra</tp:taxon-name-part></tp:taxon-name></italic> sp. nov.) by the presence of an oval receptaculum seminis with a broad base but without a distinct stalk; from <italic><tp:taxon-name><tp:taxon-name-part taxon-name-part-type="genus" reg="Amphorina">A.</tp:taxon-name-part> <tp:taxon-name-part taxon-name-part-type="species" reg="viriola">viriola</tp:taxon-name-part></tp:taxon-name></italic> sp. nov. and <italic><tp:taxon-name><tp:taxon-name-part taxon-name-part-type="genus" reg="Amphorina">A.</tp:taxon-name-part> <tp:taxon-name-part taxon-name-part-type="species" reg="linensis">linensis</tp:taxon-name-part></tp:taxon-name></italic> by the shape of ampulla; from <italic><tp:taxon-name><tp:taxon-name-part taxon-name-part-type="genus" reg="Amphorina">A.</tp:taxon-name-part> <tp:taxon-name-part taxon-name-part-type="species" reg="pallida">pallida</tp:taxon-name-part></tp:taxon-name></italic> by a considerably shorter prostate gland.</p><p>The species <italic><tp:taxon-name><tp:taxon-name-part taxon-name-part-type="genus" reg="Amphorina">Amphorina</tp:taxon-name-part> <tp:taxon-name-part taxon-name-part-type="species" reg="alberti">alberti</tp:taxon-name-part></tp:taxon-name></italic> Quatrefages, 1844 was described the same year as <italic><tp:taxon-name><tp:taxon-name-part taxon-name-part-type="genus" reg="Amphorina">A.</tp:taxon-name-part> <tp:taxon-name-part taxon-name-part-type="species" reg="farrani">farrani</tp:taxon-name-part></tp:taxon-name></italic> (Alder &amp; Hancock, 1844) and morphologically they are essentially similar. Unfortunately, although the name <italic><tp:taxon-name><tp:taxon-name-part taxon-name-part-type="genus" reg="Amphorina">A.</tp:taxon-name-part> <tp:taxon-name-part taxon-name-part-type="species" reg="alberti">alberti</tp:taxon-name-part></tp:taxon-name></italic> was referenced in some publications as a eubranchid (e.g., <xref ref-type="bibr" rid="B9">Bergh 1877</xref>; <xref ref-type="bibr" rid="B37">Iredale and O’Donoghue 1923</xref>) it was also incorrectly applied to several non-eubranchid <italic><tp:taxon-name><tp:taxon-name-part taxon-name-part-type="genus" reg="Trinchesia">Trinchesia</tp:taxon-name-part></tp:taxon-name></italic> species (<xref ref-type="bibr" rid="B78">Trinchese 1877–1879</xref>; <xref ref-type="bibr" rid="B10">Bergh 1882</xref>). <italic><tp:taxon-name><tp:taxon-name-part taxon-name-part-type="genus" reg="Eolis">Eolis</tp:taxon-name-part> <tp:taxon-name-part taxon-name-part-type="species" reg="farrani">farrani</tp:taxon-name-part></tp:taxon-name></italic> was treated as a eubranchid, although its synonymy was partially cleared up only after the mid-20<sup>th</sup> century (e.g., <xref ref-type="bibr" rid="B20">Edmunds and Kress 1969</xref>; Thompson <!--PageBreak-->and Brown 1984; compared with the incorrect lumping synonymy of <italic><tp:taxon-name><tp:taxon-name-part taxon-name-part-type="genus" reg="Amphorina">A.</tp:taxon-name-part> <tp:taxon-name-part taxon-name-part-type="species" reg="farrani">farrani</tp:taxon-name-part></tp:taxon-name></italic> in <xref ref-type="bibr" rid="B37">Iredale and O’Donoghue 1923</xref>). Therefore, in order to avoid confusion, the name <italic><tp:taxon-name><tp:taxon-name-part taxon-name-part-type="genus" reg="Amphorina">A.</tp:taxon-name-part> <tp:taxon-name-part taxon-name-part-type="species" reg="alberti">alberti</tp:taxon-name-part></tp:taxon-name></italic> Quatrefages, 1844 was previously suppressed under plenary powers in favour of precedence of the name <italic><tp:taxon-name><tp:taxon-name-part taxon-name-part-type="genus" reg="Eolis">Eolis</tp:taxon-name-part> <tp:taxon-name-part taxon-name-part-type="species" reg="farrani">farrani</tp:taxon-name-part></tp:taxon-name></italic> Alder &amp; Hancock, 1844 (<xref ref-type="bibr" rid="B36">ICZN 1966</xref>). At the same time, the genus name <italic><tp:taxon-name><tp:taxon-name-part taxon-name-part-type="genus" reg="Amphorina">Amphorina</tp:taxon-name-part></tp:taxon-name></italic>, per se, in the original sense of <xref ref-type="bibr" rid="B62">Quatrefages (1844)</xref> was left as a potentially available genus name for the group of “<italic><tp:taxon-name><tp:taxon-name-part taxon-name-part-type="genus" reg="Eubranchus">Eubranchus</tp:taxon-name-part> <tp:taxon-name-part taxon-name-part-type="species" reg="farrani">farrani</tp:taxon-name-part></tp:taxon-name></italic>” (Heppel 1964), and that previous proposal corroborates well with the modern integrative data presented in this study.</p><p>Minimum uncorrected p-distances of the COI marker which separate <italic><tp:taxon-name><tp:taxon-name-part taxon-name-part-type="genus" reg="Amphorina">A.</tp:taxon-name-part> <tp:taxon-name-part taxon-name-part-type="species" reg="farrani">farrani</tp:taxon-name-part></tp:taxon-name></italic> from <italic><tp:taxon-name><tp:taxon-name-part taxon-name-part-type="genus" reg="Amphorina">A.</tp:taxon-name-part> <tp:taxon-name-part taxon-name-part-type="species" reg="viriola">viriola</tp:taxon-name-part></tp:taxon-name></italic> sp. nov., <italic><tp:taxon-name><tp:taxon-name-part taxon-name-part-type="genus" reg="Amphorina">A.</tp:taxon-name-part> <tp:taxon-name-part taxon-name-part-type="species" reg="andra">andra</tp:taxon-name-part></tp:taxon-name></italic> sp. nov., <italic><tp:taxon-name><tp:taxon-name-part taxon-name-part-type="genus" reg="Amphorina">A.</tp:taxon-name-part> <tp:taxon-name-part taxon-name-part-type="species" reg="linensis">linensis</tp:taxon-name-part></tp:taxon-name></italic>, and <italic><tp:taxon-name><tp:taxon-name-part taxon-name-part-type="genus" reg="Amphorina">A.</tp:taxon-name-part> <tp:taxon-name-part taxon-name-part-type="species" reg="pallida">pallida</tp:taxon-name-part></tp:taxon-name></italic> are 8.92%, 9.59%, 10.05%, and 14.31% respectively.</p></tp:treatment-sec><tp:treatment-sec><!--Section generated to contain objects referenced in tp:taxon-treatment.--><fig id="F1" position="float" orientation="portrait"><object-id xmlns:xlink="http://www.w3.org/1999/xlink" content-type="doi" xlink:type="simple">10.3897/zookeys.917.47444.figure1</object-id><object-id xmlns:xlink="http://www.w3.org/1999/xlink" content-type="arpha" xlink:type="simple">B4D7CD76-C07D-5480-B3DB-F5046425D014</object-id><label>Figure 1.</label><caption><p>Phylogenetic relationships of <italic><tp:taxon-name><tp:taxon-name-part taxon-name-part-type="genus" reg="Amphorina">Amphorina</tp:taxon-name-part></tp:taxon-name></italic> nudibranchs based on the COI+16S+H3 concatenated dataset inferred by Bayesian Inference (BI). The posterior probabilities from BI/ bootstrap values for Maximum Likelihood (ML) are shown.</p></caption><graphic xmlns:xlink="http://www.w3.org/1999/xlink" xlink:href="zookeys-917-015-g001.jpg" position="float" orientation="portrait" xlink:type="simple" id="oo_388062.jpg"><uri content-type="original_file" xlink:type="simple">https://binary.pensoft.net/fig/388062</uri></graphic></fig><fig id="F2" position="float" orientation="portrait"><object-id xmlns:xlink="http://www.w3.org/1999/xlink" content-type="doi" xlink:type="simple">10.3897/zookeys.917.47444.figure2</object-id><object-id xmlns:xlink="http://www.w3.org/1999/xlink" content-type="arpha" xlink:type="simple">FEED7F47-60B6-5F16-9DAC-6B199F4F8A72</object-id><label>Figure 2.</label><caption><p>The haplotype network based on cytochrome c oxidase subunit I (COI) molecular data showing genetic mutations occurring within species of the genus <italic><tp:taxon-name><tp:taxon-name-part taxon-name-part-type="genus" reg="Amphorina">Amphorina</tp:taxon-name-part></tp:taxon-name></italic> (<bold>A</bold>). Statistical test of the reliability of the bathymetric distribution patterns (and correlated with depths of brackish and marine environments) of <italic><tp:taxon-name><tp:taxon-name-part taxon-name-part-type="genus" reg="Amphorina">A.</tp:taxon-name-part> <tp:taxon-name-part taxon-name-part-type="species" reg="viriola">viriola</tp:taxon-name-part></tp:taxon-name></italic> sp. nov. (red bar) and <italic><tp:taxon-name><tp:taxon-name-part taxon-name-part-type="genus" reg="Amphorina">A.</tp:taxon-name-part> <tp:taxon-name-part taxon-name-part-type="species" reg="andra">andra</tp:taxon-name-part></tp:taxon-name></italic> sp. nov. (blue bar) in Swedish waters (<bold>B</bold>). All specimens of <italic><tp:taxon-name><tp:taxon-name-part taxon-name-part-type="genus" reg="Amphorina">A.</tp:taxon-name-part> <tp:taxon-name-part taxon-name-part-type="species" reg="viriola">viriola</tp:taxon-name-part></tp:taxon-name></italic> sp. nov. occur strictly in a very shallow brackish water layer above the halocline (salinity usually ca. 24–25‰), whereas in the same geographic region <italic><tp:taxon-name><tp:taxon-name-part taxon-name-part-type="genus" reg="Amphorina">A.</tp:taxon-name-part> <tp:taxon-name-part taxon-name-part-type="species" reg="andra">andra</tp:taxon-name-part></tp:taxon-name></italic> sp. nov. occur only below the halocline (at ca. 15 m depth) in waters with more stable oceanic salinity at 34–35‰.</p></caption><graphic xmlns:xlink="http://www.w3.org/1999/xlink" xlink:href="zookeys-917-015-g002.jpg" position="float" orientation="portrait" xlink:type="simple" id="oo_388063.jpg"><uri content-type="original_file" xlink:type="simple">https://binary.pensoft.net/fig/388063</uri></graphic></fig><fig id="F3" position="float" orientation="portrait"><object-id xmlns:xlink="http://www.w3.org/1999/xlink" content-type="doi" xlink:type="simple">10.3897/zookeys.917.47444.figure3</object-id><object-id xmlns:xlink="http://www.w3.org/1999/xlink" content-type="arpha" xlink:type="simple">ADD51627-403B-5010-9481-09F4733F224F</object-id><label>Figure 3.</label><caption><p>Periodic-like presentation of colour variation patterns among all species of the genus <italic><tp:taxon-name><tp:taxon-name-part taxon-name-part-type="genus" reg="Amphorina">Amphorina</tp:taxon-name-part></tp:taxon-name></italic>, represented as vertical rows. Three main periods (horizontal rows), each with several subperiods are presented with spotless body/colourless forms at the bottom to forms with a maximal number of spots/coloured body at the top. Note that different species fundamentally display similar colouration patterns, but not all species display all colourations, so some morphs in particular species (e.g., forms with extensive surface pigmentation and dark body in <italic><tp:taxon-name><tp:taxon-name-part taxon-name-part-type="genus" reg="Amphorina">A.</tp:taxon-name-part> <tp:taxon-name-part taxon-name-part-type="species" reg="farrani">farrani</tp:taxon-name-part></tp:taxon-name></italic>, <italic><tp:taxon-name><tp:taxon-name-part taxon-name-part-type="genus" reg="Amphorina">A.</tp:taxon-name-part> <tp:taxon-name-part taxon-name-part-type="species" reg="linensis">linensis</tp:taxon-name-part></tp:taxon-name></italic>, and <italic><tp:taxon-name><tp:taxon-name-part taxon-name-part-type="genus" reg="Amphorina">A.</tp:taxon-name-part> <tp:taxon-name-part taxon-name-part-type="species" reg="pallida">pallida</tp:taxon-name-part></tp:taxon-name></italic>) can either be eventually discovered or do not exist, by some further constraints of the developmental system. Non-observed forms for each particular species are indicated as “unkn” = “unknown”). * = Image from <xref ref-type="bibr" rid="B3">Alder and Hancock 1845</xref>.</p></caption><graphic xmlns:xlink="http://www.w3.org/1999/xlink" xlink:href="zookeys-917-015-g003.jpg" position="float" orientation="portrait" xlink:type="simple" id="oo_388064.jpg"><uri content-type="original_file" xlink:type="simple">https://binary.pensoft.net/fig/388064</uri></graphic></fig><fig id="F4" position="float" orientation="portrait"><object-id xmlns:xlink="http://www.w3.org/1999/xlink" content-type="doi" xlink:type="simple">10.3897/zookeys.917.47444.figure4</object-id><object-id xmlns:xlink="http://www.w3.org/1999/xlink" content-type="arpha" xlink:type="simple">A33CB133-7F71-5B62-84F7-8D0447022313</object-id><label>Figure 4.</label><caption><p><italic><tp:taxon-name><tp:taxon-name-part taxon-name-part-type="genus" reg="Amphorina">Amphorina</tp:taxon-name-part> <tp:taxon-name-part taxon-name-part-type="species" reg="farrani">farrani</tp:taxon-name-part></tp:taxon-name></italic> (Alder &amp; Hancock, 1844) (<bold>a–c</bold>), <italic><tp:taxon-name><tp:taxon-name-part taxon-name-part-type="genus" reg="Amphorina">A.</tp:taxon-name-part> <tp:taxon-name-part taxon-name-part-type="species" reg="linensis">linensis</tp:taxon-name-part></tp:taxon-name></italic> (Garcia-Gomez, Cervera &amp; Garcia, 1990) (<bold>d, e</bold>) and <italic><tp:taxon-name><tp:taxon-name-part taxon-name-part-type="genus" reg="Amphorina">A.</tp:taxon-name-part> <tp:taxon-name-part taxon-name-part-type="species" reg="pallida">pallida</tp:taxon-name-part></tp:taxon-name></italic> (Alder &amp; Hancock, 1842) (<bold>f, g</bold>). <bold>a</bold><italic><tp:taxon-name><tp:taxon-name-part taxon-name-part-type="genus" reg="Amphorina">A.</tp:taxon-name-part> <tp:taxon-name-part taxon-name-part-type="species" reg="farrani">farrani</tp:taxon-name-part></tp:taxon-name></italic>, neotype GNM9268, UK, a1, head; a2, tail; a3, cerata; a4, posterior part of radula (SEM, scale bar 20 μm); a5, posterior part of radula (10 μm); a6, anterior part of radula (10 μm); a7, jaw (light microscopy); a8, jaw (SEM, 100 μm); a9, jaw details (20 μm); a10, details of stylet (3 μm); a11, penis with stylet (30 μm) <bold>b</bold><italic><tp:taxon-name><tp:taxon-name-part taxon-name-part-type="genus" reg="Amphorina">A.</tp:taxon-name-part> <tp:taxon-name-part taxon-name-part-type="species" reg="farrani">farrani</tp:taxon-name-part></tp:taxon-name></italic>, image from description of <italic><tp:taxon-name><tp:taxon-name-part taxon-name-part-type="genus" reg="Eolis">Eolis</tp:taxon-name-part> <tp:taxon-name-part taxon-name-part-type="species" reg="farrani">farrani</tp:taxon-name-part></tp:taxon-name></italic> in <xref ref-type="bibr" rid="B3">Alder and Hancock 1845</xref> (not in copyright), b1, head; b2, tail with orange-yellow colouration; b3, cerata <bold>c</bold><italic><tp:taxon-name><tp:taxon-name-part taxon-name-part-type="genus" reg="Amphorina">A.</tp:taxon-name-part> <tp:taxon-name-part taxon-name-part-type="species" reg="farrani">farrani</tp:taxon-name-part></tp:taxon-name></italic>, France, Mediterranean, (external data – ZMMU Op-702), с1, head; с2, tail; с3, cerata; (internal data – GNM9278), с4, posterior part of radula (50 μm); с5, anterior part of radula (20 μm); с6, anterior part of radula (20 μm); с7, jaw (100 μm) <bold>d</bold><italic><tp:taxon-name><tp:taxon-name-part taxon-name-part-type="genus" reg="Amphorina">A.</tp:taxon-name-part> <tp:taxon-name-part taxon-name-part-type="species" reg="linensis">linensis</tp:taxon-name-part></tp:taxon-name></italic> GNM9392, Sweden, d1, head; d2, tail and cerata <bold>e</bold><italic><tp:taxon-name><tp:taxon-name-part taxon-name-part-type="genus" reg="Amphorina">A.</tp:taxon-name-part> <tp:taxon-name-part taxon-name-part-type="species" reg="linensis">linensis</tp:taxon-name-part></tp:taxon-name></italic> ZMMU Op-707, Mediterranean, Croatia, e1, head; e2, tail and cerata; e3, posterior part of radula (20 μm); e4, anterior part of radula (20 μm); e5, anterior part of radula (20 μm); e6, jaw (light microscopy); e7, jaw (SEM, 200 μm); e8, jaw details (50 μm); e9, stylet details (10 μm); e10, penis with stylet (100 μm) <bold>f</bold><italic><tp:taxon-name><tp:taxon-name-part taxon-name-part-type="genus" reg="Amphorina">A.</tp:taxon-name-part> <tp:taxon-name-part taxon-name-part-type="species" reg="pallida">pallida</tp:taxon-name-part></tp:taxon-name></italic> ZMMU Op-710, Norway, f1, head; f2, tail and cerata; f3, radula (100 μm); f4, penis with stylet (100 μm) <bold>g</bold><italic><tp:taxon-name><tp:taxon-name-part taxon-name-part-type="genus" reg="Amphorina">A.</tp:taxon-name-part> <tp:taxon-name-part taxon-name-part-type="species" reg="pallida">pallida</tp:taxon-name-part></tp:taxon-name></italic> ZMMU Op-712, Norway, g1, head; g2, tail and cerata; g3, posterior part of radula (100 μm); g4, anterior part of radula (30 μm); g5, jaw (light microscopy); g6, jaw (SEM, 100 μm); g7, jaw details (20 μm).</p></caption><graphic xmlns:xlink="http://www.w3.org/1999/xlink" xlink:href="zookeys-917-015-g004.jpg" position="float" orientation="portrait" xlink:type="simple" id="oo_388065.jpg"><uri content-type="original_file" xlink:type="simple">https://binary.pensoft.net/fig/388065</uri></graphic></fig><fig id="F7" position="float" orientation="portrait"><object-id xmlns:xlink="http://www.w3.org/1999/xlink" content-type="doi" xlink:type="simple">10.3897/zookeys.917.47444.figure7</object-id><object-id xmlns:xlink="http://www.w3.org/1999/xlink" content-type="arpha" xlink:type="simple">E84DE157-B29E-5C71-A14F-EA220A42A565</object-id><label>Figure 7.</label><caption><p>Reproductive systems, schemes. <bold>A</bold><italic><tp:taxon-name><tp:taxon-name-part taxon-name-part-type="genus" reg="Amphorina">Amphorina</tp:taxon-name-part> <tp:taxon-name-part taxon-name-part-type="species" reg="farrani">farrani</tp:taxon-name-part></tp:taxon-name></italic><bold>B</bold><italic><tp:taxon-name><tp:taxon-name-part taxon-name-part-type="genus" reg="Amphorina">Amphorina</tp:taxon-name-part> <tp:taxon-name-part taxon-name-part-type="species" reg="viriola">viriola</tp:taxon-name-part></tp:taxon-name></italic> sp. nov. <bold>C</bold><italic><tp:taxon-name><tp:taxon-name-part taxon-name-part-type="genus" reg="Amphorina">Amphorina</tp:taxon-name-part> <tp:taxon-name-part taxon-name-part-type="species" reg="andra">andra</tp:taxon-name-part></tp:taxon-name></italic> sp. nov. <bold>D</bold><italic><tp:taxon-name><tp:taxon-name-part taxon-name-part-type="genus" reg="Amphorina">Amphorina</tp:taxon-name-part> <tp:taxon-name-part taxon-name-part-type="species" reg="linensis">linensis</tp:taxon-name-part></tp:taxon-name></italic><bold>E</bold><italic><tp:taxon-name><tp:taxon-name-part taxon-name-part-type="genus" reg="Amphorina">Amphorina</tp:taxon-name-part> <tp:taxon-name-part taxon-name-part-type="species" reg="pallida">pallida</tp:taxon-name-part></tp:taxon-name></italic>. Abbreviations: am–ampulla, fgm–female gland mass, pg–supplementary (“penial”) gland, pr–prostate, psh–penial sheath, rs–receptaculum seminis.</p></caption><graphic xmlns:xlink="http://www.w3.org/1999/xlink" xlink:href="zookeys-917-015-g007.jpg" position="float" orientation="portrait" xlink:type="simple" id="oo_388068.jpg"><uri content-type="original_file" xlink:type="simple">https://binary.pensoft.net/fig/388068</uri></graphic></fig></tp:treatment-sec><ref-list><ref id="B3"><mixed-citation xmlns:xlink="http://www.w3.org/1999/xlink" xlink:type="simple"><person-group><name name-style="western"><surname>Alder</surname><given-names>J</given-names></name><name name-style="western"><surname>Hancock</surname><given-names>A</given-names></name></person-group> (<year>1845</year>) A monograph of the British Nudibranchiate <tp:taxon-name><tp:taxon-name-part taxon-name-part-type="phylum">Mollusca</tp:taxon-name-part></tp:taxon-name>: with figures of all the species. Ray Society, London, 1–54. <ext-link xlink:type="simple" ext-link-type="doi" xlink:href="10.5962/bhl.title.65015">https://doi.org/10.5962/bhl.title.65015</ext-link></mixed-citation></ref><ref id="B8"><mixed-citation xmlns:xlink="http://www.w3.org/1999/xlink" xlink:type="simple"><person-group><name name-style="western"><surname>Bergh</surname><given-names>R</given-names></name></person-group> (<year>1873</year>) <article-title>Beiträge zur Kenntniss der Aeolidiaden. I.</article-title><source>Verhandlungen der königlich-kaiserlich Zoologisch-botanischen Gesellschaft in Wien (Abhandlungen)</source><volume>23</volume>: <fpage>597</fpage>–<lpage>628</lpage>.</mixed-citation></ref><ref id="B15"><mixed-citation xmlns:xlink="http://www.w3.org/1999/xlink" xlink:type="simple"><person-group><name name-style="western"><surname>Colgan</surname><given-names>N</given-names></name></person-group> (<year>1914</year>) <article-title>The opisthobranch fauna of the shores and shallow waters of County Dublin.</article-title><source>Irish Naturalist</source><volume>23</volume>: <fpage>161</fpage>–<lpage>204</lpage>.</mixed-citation></ref><ref id="B61"><mixed-citation xmlns:xlink="http://www.w3.org/1999/xlink" xlink:type="simple"><person-group><name name-style="western"><surname>O’Donoghue</surname><given-names>CH</given-names></name></person-group> (<year>1926</year>) <article-title>A list of the nudibranchiate <tp:taxon-name><tp:taxon-name-part taxon-name-part-type="phylum">Mollusca</tp:taxon-name-part></tp:taxon-name> recorded from the Pacific coast of North America, with notes on their distribution.</article-title><source>Transactions of the Royal Canadian Institute</source><volume>15</volume>: <fpage>199</fpage>–<lpage>247</lpage>.</mixed-citation></ref><ref id="B51"><mixed-citation xmlns:xlink="http://www.w3.org/1999/xlink" xlink:type="simple"><person-group><name name-style="western"><surname>Martynov</surname><given-names>AV</given-names></name></person-group> (<year>1998</year>) <article-title>Opisthobranch molluscs (<tp:taxon-name><tp:taxon-name-part taxon-name-part-type="class">Gastropoda</tp:taxon-name-part></tp:taxon-name>, <tp:taxon-name><tp:taxon-name-part taxon-name-part-type="subclass">Opisthobranchia</tp:taxon-name-part></tp:taxon-name>) of the family <tp:taxon-name><tp:taxon-name-part taxon-name-part-type="family">Eubranchidae</tp:taxon-name-part></tp:taxon-name>: the taxonomic composition and two new species from the Sea of Japan.</article-title><source>Zoologichesky Zhurnal</source><volume>77</volume>: <fpage>763</fpage>–<lpage>777</lpage>.</mixed-citation></ref><ref id="B23"><mixed-citation xmlns:xlink="http://www.w3.org/1999/xlink" xlink:type="simple"><person-group><name name-style="western"><surname>Friele</surname><given-names>H</given-names></name><name name-style="western"><surname>Hansen</surname><given-names>GA</given-names></name></person-group> (<year>1876</year>) Bidrag til kundskaben om de norske nudibranchier. Forhandlinger i Videnskabs-Selskabet i Christiania (1875): 69–80.</mixed-citation></ref><ref id="B22"><mixed-citation xmlns:xlink="http://www.w3.org/1999/xlink" xlink:type="simple"><person-group><name name-style="western"><surname>Forbes</surname><given-names>E</given-names></name></person-group> (<year>1838</year>) Malacologia monensis, a catalogue of the <tp:taxon-name><tp:taxon-name-part taxon-name-part-type="phylum">Mollusca</tp:taxon-name-part></tp:taxon-name> inhabiting the Isle of Man and the neighbouring sea. John Carfrae and son, Edinburgh, 1–63. <ext-link xlink:type="simple" ext-link-type="doi" xlink:href="10.5962/bhl.title.10685">https://doi.org/10.5962/bhl.title.10685</ext-link></mixed-citation></ref><ref id="B78"><mixed-citation xmlns:xlink="http://www.w3.org/1999/xlink" xlink:type="simple"><person-group><name name-style="western"><surname>Trinchese</surname><given-names>S</given-names></name></person-group> (<year>1877–1879</year>) <source><tp:taxon-name><tp:taxon-name-part taxon-name-part-type="family">Aeolididae</tp:taxon-name-part></tp:taxon-name> e famiglie affini del Porto di Genova. Parte Prima.</source><publisher-name>Atlante</publisher-name>, <publisher-loc>Bologna</publisher-loc>, <size units="page">94 pp</size>. <ext-link xlink:type="simple" ext-link-type="doi" xlink:href="10.5962/bhl.title.43791">https://doi.org/10.5962/bhl.title.43791</ext-link></mixed-citation></ref><ref id="B20"><mixed-citation xmlns:xlink="http://www.w3.org/1999/xlink" xlink:type="simple"><person-group><name name-style="western"><surname>Edmunds</surname><given-names>M</given-names></name><name name-style="western"><surname>Kress</surname><given-names>A</given-names></name></person-group> (<year>1969</year>) <article-title>On the European species of <italic><tp:taxon-name><tp:taxon-name-part taxon-name-part-type="genus">Eubranchus</tp:taxon-name-part></tp:taxon-name></italic> (<tp:taxon-name><tp:taxon-name-part taxon-name-part-type="phylum">Mollusca</tp:taxon-name-part></tp:taxon-name>, <tp:taxon-name><tp:taxon-name-part taxon-name-part-type="subclass">Opisthobranchia</tp:taxon-name-part></tp:taxon-name>).</article-title><source>Journal of the Marine Biological Association of the United Kingdom</source><volume>49</volume>: <fpage>879</fpage>–<lpage>912</lpage>. <ext-link xlink:type="simple" ext-link-type="doi" xlink:href="10.1017/S0025315400038005">https://doi.org/10.1017/S0025315400038005</ext-link></mixed-citation></ref><ref id="B67"><mixed-citation xmlns:xlink="http://www.w3.org/1999/xlink" xlink:type="simple"><person-group><name name-style="western"><surname>Schmekel</surname><given-names>L</given-names></name><name name-style="western"><surname>Portmann</surname><given-names>A</given-names></name></person-group> (<year>1982</year>) <article-title><tp:taxon-name><tp:taxon-name-part taxon-name-part-type="subclass">Opisthobranchia</tp:taxon-name-part></tp:taxon-name> des Mittelmeeres, <tp:taxon-name><tp:taxon-name-part taxon-name-part-type="order">Nudibranchia</tp:taxon-name-part></tp:taxon-name> und Saccoglossa.</article-title><source>Fauna e Flora del Golfo di Napoli</source><volume>40</volume>: <fpage>1</fpage>–<lpage>410</lpage>. <ext-link xlink:type="simple" ext-link-type="doi" xlink:href="10.1007/978-3-642-61817-8_1">https://doi.org/10.1007/978-3-642-61817-8_1</ext-link></mixed-citation></ref><ref id="B9"><mixed-citation xmlns:xlink="http://www.w3.org/1999/xlink" xlink:type="simple"><person-group><name name-style="western"><surname>Bergh</surname><given-names>R</given-names></name></person-group> (<year>1877</year>) <article-title>Beiträge zur kenntniss der Aeolidiaden. V.</article-title><source>Verhandlungen der königlich kaiserlich Zoologisch-botanischen Gesellschaft in Wien (Abhandlungen)</source><volume>27</volume>: <fpage>807</fpage>–<lpage>840</lpage>.</mixed-citation></ref><ref id="B37"><mixed-citation xmlns:xlink="http://www.w3.org/1999/xlink" xlink:type="simple"><person-group><name name-style="western"><surname>Iredale</surname><given-names>T</given-names></name><name name-style="western"><surname>O’Donoghue</surname><given-names>CH</given-names></name></person-group> (<year>1923</year>) <article-title>List of British nudibranchiate <tp:taxon-name><tp:taxon-name-part taxon-name-part-type="phylum">Mollusca</tp:taxon-name-part></tp:taxon-name>.</article-title><source>Proceedings of the Malacological Society of London</source><volume>15</volume>: <fpage>201</fpage>–<lpage>233</lpage>.</mixed-citation></ref><ref id="B10"><mixed-citation xmlns:xlink="http://www.w3.org/1999/xlink" xlink:type="simple"><person-group><name name-style="western"><surname>Bergh</surname><given-names>R</given-names></name></person-group> (<year>1882</year>) <article-title>Beiträge zur Kenntniss der Aeolidiaden. VII.</article-title><source>Verhandlungen der königlich kaiserlich Zoologisch-botanischen Gesellschaft in Wien (Abhandlungen)</source><volume>32</volume>: <fpage>7</fpage>–<lpage>74</lpage>.</mixed-citation></ref><ref id="B36"><mixed-citation xmlns:xlink="http://www.w3.org/1999/xlink" xlink:type="simple"><person-group><name name-style="western"><surname>ICZN</surname><given-names>[International commission on zoological nomenclature]</given-names></name></person-group> (<year>1966</year>) <article-title>Opinion 774. <italic><tp:taxon-name><tp:taxon-name-part taxon-name-part-type="genus">Eubranchus</tp:taxon-name-part></tp:taxon-name></italic> Forbes 1838 (<tp:taxon-name><tp:taxon-name-part taxon-name-part-type="class">Gastropoda</tp:taxon-name-part></tp:taxon-name>): added to the official list with suppression under the plenary powers of several nomina dubia.</article-title><source>Bulletin of Zoological Nomenclature</source><volume>23</volume>: <fpage>87</fpage>–<lpage>90</lpage>.</mixed-citation></ref><ref id="B62"><mixed-citation xmlns:xlink="http://www.w3.org/1999/xlink" xlink:type="simple"><person-group><name name-style="western"><surname>Quatrefages</surname><given-names>JLA de</given-names></name></person-group> (<year>1844</year>) Sur les Gastéropodes Phlébentérés (Phlebenterata Nob.), ordre nouveau de la classe des Gastéropodes, proposé d’après l’examen anatomique et physiologique des genres Zéphyrine (<italic><tp:taxon-name><tp:taxon-name-part taxon-name-part-type="genus">Zephyrina</tp:taxon-name-part></tp:taxon-name></italic> Nob.), Actéon (<italic><tp:taxon-name><tp:taxon-name-part taxon-name-part-type="genus">Acteon</tp:taxon-name-part></tp:taxon-name></italic> Oken), Actéonie (<italic>Acteoniæ</italic> Nob.), Amphorine (<italic><tp:taxon-name><tp:taxon-name-part taxon-name-part-type="genus">Amphorina</tp:taxon-name-part></tp:taxon-name></italic> Nob.), Pavois (<italic><tp:taxon-name><tp:taxon-name-part taxon-name-part-type="genus">Pelta</tp:taxon-name-part></tp:taxon-name></italic> Nob.), Chalide (<italic><tp:taxon-name><tp:taxon-name-part taxon-name-part-type="genus">Chalidis</tp:taxon-name-part></tp:taxon-name></italic> Nob.). Annales des Sciences Naturelles. Ser. 3 1: 129–183. <ext-link xlink:type="simple" ext-link-type="uri" xlink:href="http://biodiversitylibrary.org/page/13407269">http://biodiversitylibrary.org/page/13407269</ext-link></mixed-citation></ref></ref-list></tp:taxon-treatment>
