# Supplementary material for: Fine-scale species delimitation: speciation in process and periodic patterns in nudibranch diversity
Source: Zookeys. 2020 Mar 9;917:15–50. doi: 10.3897/zookeys.917.47444 (PMC7076062; doi:10.3897/zookeys.917.47444)
Supplement: XML Treatment for Amphorina viriola [file zookeys.917.47444-treatment3.xml]

<!DOCTYPE tp:taxon-treatment
  PUBLIC "-//TaxonX//DTD Taxonomic Treatment Publishing DTD v0 20100105//EN" "tax-treatment-NSO.dtd">
<tp:taxon-treatment xmlns:tp="http://www.plazi.org/taxpub"><tp:treatment-meta><kwd-group><label>Taxon classification</label><kwd><named-content xmlns:xlink="http://www.w3.org/1999/xlink" content-type="kingdom">Animalia</named-content></kwd><kwd><named-content xmlns:xlink="http://www.w3.org/1999/xlink" content-type="order"> Nudibranchia</named-content></kwd><kwd><named-content xmlns:xlink="http://www.w3.org/1999/xlink" content-type="family">Eubranchidae</named-content></kwd></kwd-group><mixed-citation publication-type="journal"><person-group><name><surname>Korshunova</surname><given-names>Tatiana</given-names></name><name><surname>Malmberg</surname><given-names>Klas</given-names></name><name><surname>Prkić</surname><given-names>Jakov</given-names></name><name><surname>Petani</surname><given-names>Alen</given-names></name><name><surname>Fletcher</surname><given-names>Karin</given-names></name><name><surname>Lundin</surname><given-names>Kennet</given-names></name><name><surname>Martynov</surname><given-names>Alexander</given-names></name></person-group><article-title>Fine-scale species delimitation: speciation in process and periodic patterns in nudibranch diversity</article-title><source>Zookeys</source><day>09</day><month>3</month><year>2020</year><volume>917</volume><fpage>15</fpage><lpage>50</lpage><pub-id pub-id-type="doi">10.3897/zookeys.917.47444</pub-id></mixed-citation></tp:treatment-meta><tp:nomenclature><tp:taxon-name><object-id xmlns:xlink="http://www.w3.org/1999/xlink" content-type="arpha" xlink:type="simple">860DEC1E-AB9B-5995-AD2D-5B84C476B584</object-id>
              <tp:taxon-name-part taxon-name-part-type="genus" reg="Amphorina">Amphorina</tp:taxon-name-part>
              <tp:taxon-name-part taxon-name-part-type="species" reg="viriola">viriola</tp:taxon-name-part>
              <object-id xmlns:xlink="http://www.w3.org/1999/xlink" content-type="zoobank" xlink:type="simple">http://zoobank.org/D56F2608-384E-4C02-9BD0-8B66A679A4A9</object-id>
            </tp:taxon-name><tp:taxon-status xmlns:xlink="http://www.w3.org/1999/xlink" xlink:type="simple">sp. nov.</tp:taxon-status><xref ref-type="fig" rid="F1">Figures 1</xref><xref ref-type="fig" rid="F2">, 2</xref><xref ref-type="fig" rid="F3">, 3</xref><xref ref-type="fig" rid="F5">, 5</xref><xref ref-type="fig" rid="F7">, 7B</xref><!--PageBreak--><!--PageBreak--></tp:nomenclature><tp:treatment-sec sec-type="material" id="SECID0EDBAG"><title>Material examined.</title><p><bold><italic>Holotype.</italic></bold> NE Atlantic, Skagerrak, Sweden, Region Västra Götaland, Bohuslän county, Ide fjord, close to Svarte Jan lighthouse (<named-content xmlns:xlink="http://www.w3.org/1999/xlink" content-type="dwc:verbatimCoordinates" xlink:type="simple"><named-content content-type="geo-json" specific-use="{&#34;type&#34;:&#34;Point&#34;,&#34;coordinates&#34;:[11.325000,59.108333]}" id="NCID0ERBAG" xlink:type="simple">59°06'30"N, 11°19'30"E</named-content></named-content>), 4–6 m depth, 21 Dec 2016, coll. Klas Malmberg (GNM <tp:taxon-name><tp:taxon-name-part taxon-name-part-type="class">Gastropoda</tp:taxon-name-part></tp:taxon-name> – 9393, 6 mm in length, live, preserved length 3 mm). <bold><italic>Paratypes</italic>.</bold> NE Atlantic, Skagerrak, Sweden, Region Västra Götaland, Bohuslän county, town of Lysekil, public marina, Dock D (<named-content xmlns:xlink="http://www.w3.org/1999/xlink" content-type="dwc:verbatimCoordinates" xlink:type="simple"><named-content content-type="geo-json" specific-use="{&#34;type&#34;:&#34;Point&#34;,&#34;coordinates&#34;:[11.433333,58.266667]}" id="NCID0ECCAG" xlink:type="simple">58°16'00"N, 11°26'00"E</named-content></named-content>), 0.1–0.5 m depth, a mix of algae on floating blocks, 09 May 2015, coll. Klas Malmberg, seven specimens (GNM <tp:taxon-name><tp:taxon-name-part taxon-name-part-type="class">Gastropoda</tp:taxon-name-part></tp:taxon-name> – 9093, 6 mm in length, live, GNM <tp:taxon-name><tp:taxon-name-part taxon-name-part-type="class">Gastropoda</tp:taxon-name-part></tp:taxon-name> – 9260, preserved length 5.5 mm, GNM <tp:taxon-name><tp:taxon-name-part taxon-name-part-type="class">Gastropoda</tp:taxon-name-part></tp:taxon-name> –9261, 7 mm in length, live, preserved length 6.5 mm, GNM <tp:taxon-name><tp:taxon-name-part taxon-name-part-type="class">Gastropoda</tp:taxon-name-part></tp:taxon-name> –9262, 8 mm in length, live, preserved length 6.5 mm, GNM <tp:taxon-name><tp:taxon-name-part taxon-name-part-type="class">Gastropoda</tp:taxon-name-part></tp:taxon-name> –9263, 8 mm in length, live, preserved length 5 mm, GNM <tp:taxon-name><tp:taxon-name-part taxon-name-part-type="class">Gastropoda</tp:taxon-name-part></tp:taxon-name> –9264, 6 mm in length, live, preserved length 5 mm, GNM <tp:taxon-name><tp:taxon-name-part taxon-name-part-type="class">Gastropoda</tp:taxon-name-part></tp:taxon-name> –9265, 7 mm in length, live, preserved length 5.5 mm). NE Atlantic, Skagerrak, Sweden, Region Västra Götaland, Bohuslän county, town of Smögen, Kleven, Smögen Dyk och Upplevelse Dive centre (<named-content xmlns:xlink="http://www.w3.org/1999/xlink" content-type="dwc:verbatimCoordinates" xlink:type="simple"><named-content content-type="geo-json" specific-use="{&#34;type&#34;:&#34;Point&#34;,&#34;coordinates&#34;:[11.227944,58.352444]}" id="NCID0ENDAG" xlink:type="simple">58°21'08.8"N, 11°13'40.6"E</named-content></named-content>), 3 m depth, 25 Mar 2017, one specimen (GNM <tp:taxon-name><tp:taxon-name-part taxon-name-part-type="class">Gastropoda</tp:taxon-name-part></tp:taxon-name> –9341, 7 mm in length, live). NE Atlantic, Skagerrak, Sweden, Region Västra Götaland, Bohuslän county, town of Smögen, Kleven, Smögen Dyk och Upplevelse Dive centre (<named-content xmlns:xlink="http://www.w3.org/1999/xlink" content-type="dwc:verbatimCoordinates" xlink:type="simple"><named-content content-type="geo-json" specific-use="{&#34;type&#34;:&#34;Point&#34;,&#34;coordinates&#34;:[11.225278,58.358556]}" id="NCID0E1DAG" xlink:type="simple">58°21'30.8"N, 11°13'31.0"E</named-content></named-content>), 4–4.5 m depth, 01 Apr 2017, coll. Sebastian Spora, one specimen (GNM <tp:taxon-name><tp:taxon-name-part taxon-name-part-type="class">Gastropoda</tp:taxon-name-part></tp:taxon-name> –9360, 7 mm in length, live, preserved length 5 mm). NE Atlantic, Skagerrak, Sweden, Region Västra Götaland, Bohuslän county, Ide fjord, close to Svarte Jan lighthouse, five specimens (<named-content xmlns:xlink="http://www.w3.org/1999/xlink" content-type="dwc:verbatimCoordinates" xlink:type="simple"><named-content content-type="geo-json" specific-use="{&#34;type&#34;:&#34;Point&#34;,&#34;coordinates&#34;:[11.325000,59.108333]}" id="NCID0EHEAG" xlink:type="simple">59°06'30"N, 11°19'30"E</named-content></named-content>), 4–6 m depth, 21 Dec 2016, coll. Klas Malmberg (GNM <tp:taxon-name><tp:taxon-name-part taxon-name-part-type="class">Gastropoda</tp:taxon-name-part></tp:taxon-name> – 9394, 8 mm in length, live, preserved length 4 mm, GNM <tp:taxon-name><tp:taxon-name-part taxon-name-part-type="class">Gastropoda</tp:taxon-name-part></tp:taxon-name> – 9395, 7 mm in length, live, preserved length 3 mm, GNM <tp:taxon-name><tp:taxon-name-part taxon-name-part-type="class">Gastropoda</tp:taxon-name-part></tp:taxon-name> – 9396, 6 mm in length, live, preserved length 3.2 mm, GNM <tp:taxon-name><tp:taxon-name-part taxon-name-part-type="class">Gastropoda</tp:taxon-name-part></tp:taxon-name> – 9397, 8 mm in length, live, preserved length 2 mm, GNM <tp:taxon-name><tp:taxon-name-part taxon-name-part-type="class">Gastropoda</tp:taxon-name-part></tp:taxon-name> – 9398, 8 mm in length, live, preserved length <!--PageBreak--><!--PageBreak-->7 mm). NE Atlantic, Skagerrak, Sweden, Region Västra Götaland, Bohuslän county, Ide fjord, close to Svarte Jan lighthouse (<named-content xmlns:xlink="http://www.w3.org/1999/xlink" content-type="dwc:verbatimCoordinates" xlink:type="simple"><named-content content-type="geo-json" specific-use="{&#34;type&#34;:&#34;Point&#34;,&#34;coordinates&#34;:[11.325000,59.108333]}" id="NCID0ELFAG" xlink:type="simple">59°06'30"N, 11°19'30"E</named-content></named-content>), depth unknown, 2018–2019, coll. Mats Larsson, Michael Lundin (GNM <tp:taxon-name><tp:taxon-name-part taxon-name-part-type="class">Gastropoda</tp:taxon-name-part></tp:taxon-name> – 9936).</p></tp:treatment-sec><tp:treatment-sec sec-type="diagnosis" id="SECID0EVFAG"><title>Diagnosis.</title><p>Body up to ca. 12 mm; large dorsal pigment spots, if present, yellow-orange, dull; in specimens with yellow-orange spots on body and cerata there is never any yellow-orange pigment spot or stripe on the tail, but there might be a median whitish line or broken line on the tail; completely pale specimens lack tail spot; light pinkish subapical ring on cerata present; absence of white punctuated line on external edge of foot; cerata commonly moderate in width without distinctly attenuated apices; digestive gland in cerata relatively broad without distinct short branches; up to four anterior rows of cerata; radular formula 31–47 × 1.1.1, copulative stylet relatively long and almost straight, at the top, receptaculum seminis pear-shaped with short distinct stalk between reservoir and long base.</p></tp:treatment-sec><tp:treatment-sec sec-type="etymology" id="SECID0E1FAG"><title>Etymology.</title><p><italic><tp:taxon-name><tp:taxon-name-part taxon-name-part-type="genus" reg="Amphorina"/><tp:taxon-name-part taxon-name-part-type="species" reg="viriola">viriola</tp:taxon-name-part></tp:taxon-name></italic>, Lat. small bracelet, referring to the light pinkish subapical pigment ring on the cerata.</p></tp:treatment-sec><tp:treatment-sec sec-type="description" id="SECID0EKGAG"><title>Description.</title><p><bold><italic>External morphology</italic>.</bold> The live length of the holotype is 6 mm (Fig. <xref ref-type="fig" rid="F1">1</xref>, GNM: 9393; Fig. <xref ref-type="fig" rid="F5">5a</xref>). The length of adult specimens may reach 10–12 mm. The body is narrow. The rhinophores are smooth and 1.5–2 times longer than the oral tentacles. The cerata are relatively long, swollen. Ceratal formula of the neotype: right (2, 4, 4; anus, 3, 3, 2, 2, 1) left (2, 3, 3; anus, 3, 2, 2, 1, 1). The foot is narrow, anteriorly without foot corners.</p><p><bold><italic>Colour</italic>.</bold> There are three main colour morphs with several subdivisions of colour variations (Fig. <xref ref-type="fig" rid="F3">3</xref>), from a completely pale body and cerata without orange-yellow pigment spots on the body, to specimens with dull brownish orange-yellow spots. In the specimens with such spots there is never any orange-yellow colouration on the tail, but there can be a median whitish line or broken line on the tail. Specimens with greyish surface pigmentation are sometimes found, but not with blackish, non-transparent pigmentation (Fig. <xref ref-type="fig" rid="F3">3</xref>). No specimens with uniformly orange colour have been observed. The tips of the cerata may have orange-yellow pigmentation or lack pigment, leaving the cnidosacs visible. A light pinkish subapical ring on the cerata is usually present, or at least noticeable by some pinkish pigment dots. Absence of a punctuated white line on the edge of the foot. The upper part of the rhinophores are commonly covered with brownish to dark orange pigment and dispersed small white dots. The oral tentacles are similarly coloured.</p><!--PageBreak--><p><bold><italic>Anatomy</italic>.</bold> Digestive system (Fig. <xref ref-type="fig" rid="F5">5 a4–a8, b3–b8, c3–c8, d4–d8</xref>). The jaws are triangularly ovoid. The masticatory processes of the jaws bear a single row of ca. 15–21 distinct denticles. The radular formula in four studied specimens is 31–47 × 1.1.1. The radular teeth are yellowish. The central tooth is narrow, with a low cusp and 4–6 lateral denticles, including smaller intercalated denticles that may occur in different parts of the tooth.</p><p><bold><italic>Reproductive system</italic>.</bold> (Fig. <xref ref-type="fig" rid="F7">7B</xref>). The ampulla is moderate in length and swollen (Fig. <xref ref-type="fig" rid="F7">7B</xref>, am). The prostate is distinct, moderately long and wide (Fig. <xref ref-type="fig" rid="F7">7B</xref>, pr). The prostate transits to a penial sheath, which contains a conical penis with a short, chitinous, almost straight stylet (Fig. <xref ref-type="fig" rid="F5">5</xref>, b9, b10). A supplementary (“penial”) gland is relatively short and inserts into the base of the penis (Fig. <xref ref-type="fig" rid="F7">7B</xref>, pg). The receptaculum seminis is moderate, pear-shaped (Fig. <xref ref-type="fig" rid="F7">7B</xref>, rs) with a distinct stalk, which transits to a long broad base. The female gland mass includes mucous and capsular glands (Fig. <xref ref-type="fig" rid="F7">7B</xref>, fgm).</p></tp:treatment-sec><tp:treatment-sec sec-type="distribution" id="SECID0E2IAG"><title>Distribution and habitats.</title><p>Swedish northwest Skagerrak coast, in the south from the town of Lysekil at the Gullmar fjord, onwards to Smögen and the Väderö Island archipelago, to the Ide fjord in the north by the border with Norway. It is always found very shallow and above the halocline (situated at 6–7 m depth within the fjords and 15 m outside the fjords), most often from 0.1 to 6 metres depth, commonly on wharf pontoons in the marina. Inhabits exclusively the brackish water layer, salinity-range: ordinarily ca. 24–25‰ but may vary from 12 to 30‰.</p></tp:treatment-sec><tp:treatment-sec sec-type="remarks" id="SECID0EAJAG"><title>Remarks.</title><p>Morphologically the brackish water-living <italic><tp:taxon-name><tp:taxon-name-part taxon-name-part-type="genus" reg="Amphorina">A.</tp:taxon-name-part> <tp:taxon-name-part taxon-name-part-type="species" reg="viriola">viriola</tp:taxon-name-part></tp:taxon-name></italic> sp. nov. differs from the closely related <italic><tp:taxon-name><tp:taxon-name-part taxon-name-part-type="genus" reg="Amphorina">A.</tp:taxon-name-part> <tp:taxon-name-part taxon-name-part-type="species" reg="andra">andra</tp:taxon-name-part></tp:taxon-name></italic> sp. nov. by the presence of light pinkish subapical rings on the cerata, the absence of forms with non-transparent blackish pigmentation, or any forms with uniform orange colour (Fig. <xref ref-type="fig" rid="F3">3</xref>), a larger range of the number of lateral denticles on central radular teeth, a considerably smaller ampulla and an elongated and pear-shaped receptaculum seminis. From <italic><tp:taxon-name><tp:taxon-name-part taxon-name-part-type="genus" reg="Amphorina">A.</tp:taxon-name-part> <tp:taxon-name-part taxon-name-part-type="species" reg="farrani">farrani</tp:taxon-name-part></tp:taxon-name></italic>, <italic><tp:taxon-name><tp:taxon-name-part taxon-name-part-type="genus" reg="Amphorina">A.</tp:taxon-name-part> <tp:taxon-name-part taxon-name-part-type="species" reg="viriola">viriola</tp:taxon-name-part></tp:taxon-name></italic> sp. nov. differs by the absence of a yellow or orange median stripe on its tail, and the absence of forms with black surface pigmentation (Fig. <xref ref-type="fig" rid="F3">3</xref>). From <italic><tp:taxon-name><tp:taxon-name-part taxon-name-part-type="genus" reg="Amphorina">A.</tp:taxon-name-part> <tp:taxon-name-part taxon-name-part-type="species" reg="linensis">linensis</tp:taxon-name-part></tp:taxon-name></italic>, <italic><tp:taxon-name><tp:taxon-name-part taxon-name-part-type="genus" reg="Amphorina">A.</tp:taxon-name-part> <tp:taxon-name-part taxon-name-part-type="species" reg="viriola">viriola</tp:taxon-name-part></tp:taxon-name></italic> sp. nov. differs by the absence of a distinct white line (sometimes dotted) along the foot edge, orange-yellow and not reddish orange spots (in spotted forms), a smaller number of ceratal rows and the shape of the cerata, the shape and size of the ampulla and receptaculum seminis. From <italic><tp:taxon-name><tp:taxon-name-part taxon-name-part-type="genus" reg="Amphorina">A.</tp:taxon-name-part> <tp:taxon-name-part taxon-name-part-type="species" reg="pallida">pallida</tp:taxon-name-part></tp:taxon-name></italic>, <italic><tp:taxon-name><tp:taxon-name-part taxon-name-part-type="genus" reg="Amphorina">A.</tp:taxon-name-part> <tp:taxon-name-part taxon-name-part-type="species" reg="viriola">viriola</tp:taxon-name-part></tp:taxon-name></italic> sp. nov. differs by the larger size of dorsal spots (in spotted forms), fewer anterior ceratal rows, and the shape and size of the ampulla and receptaculum seminis.</p><p>Minimum uncorrected p-distances of the COI marker which separate <italic><tp:taxon-name><tp:taxon-name-part taxon-name-part-type="genus" reg="Amphorina">A.</tp:taxon-name-part> <tp:taxon-name-part taxon-name-part-type="species" reg="viriola">viriola</tp:taxon-name-part></tp:taxon-name></italic> sp. nov. from <italic><tp:taxon-name><tp:taxon-name-part taxon-name-part-type="genus" reg="Amphorina">A.</tp:taxon-name-part> <tp:taxon-name-part taxon-name-part-type="species" reg="farrani">farrani</tp:taxon-name-part></tp:taxon-name></italic>, <italic><tp:taxon-name><tp:taxon-name-part taxon-name-part-type="genus" reg="Amphorina">A.</tp:taxon-name-part> <tp:taxon-name-part taxon-name-part-type="species" reg="andra">andra</tp:taxon-name-part></tp:taxon-name></italic> sp. nov., <italic><tp:taxon-name><tp:taxon-name-part taxon-name-part-type="genus" reg="Amphorina">A.</tp:taxon-name-part> <tp:taxon-name-part taxon-name-part-type="species" reg="linensis">linensis</tp:taxon-name-part></tp:taxon-name></italic>, and <italic><tp:taxon-name><tp:taxon-name-part taxon-name-part-type="genus" reg="Amphorina">A.</tp:taxon-name-part> <tp:taxon-name-part taxon-name-part-type="species" reg="pallida">pallida</tp:taxon-name-part></tp:taxon-name></italic> are 8.92%, 0.15%, 9.15%, and 14.08% respectively.</p></tp:treatment-sec><tp:treatment-sec><!--Section generated to contain objects referenced in tp:taxon-treatment.--><fig id="F1" position="float" orientation="portrait"><object-id xmlns:xlink="http://www.w3.org/1999/xlink" content-type="doi" xlink:type="simple">10.3897/zookeys.917.47444.figure1</object-id><object-id xmlns:xlink="http://www.w3.org/1999/xlink" content-type="arpha" xlink:type="simple">B4D7CD76-C07D-5480-B3DB-F5046425D014</object-id><label>Figure 1.</label><caption><p>Phylogenetic relationships of <italic><tp:taxon-name><tp:taxon-name-part taxon-name-part-type="genus" reg="Amphorina">Amphorina</tp:taxon-name-part></tp:taxon-name></italic> nudibranchs based on the COI+16S+H3 concatenated dataset inferred by Bayesian Inference (BI). The posterior probabilities from BI/ bootstrap values for Maximum Likelihood (ML) are shown.</p></caption><graphic xmlns:xlink="http://www.w3.org/1999/xlink" xlink:href="zookeys-917-015-g001.jpg" position="float" orientation="portrait" xlink:type="simple" id="oo_388062.jpg"><uri content-type="original_file" xlink:type="simple">https://binary.pensoft.net/fig/388062</uri></graphic></fig><fig id="F2" position="float" orientation="portrait"><object-id xmlns:xlink="http://www.w3.org/1999/xlink" content-type="doi" xlink:type="simple">10.3897/zookeys.917.47444.figure2</object-id><object-id xmlns:xlink="http://www.w3.org/1999/xlink" content-type="arpha" xlink:type="simple">FEED7F47-60B6-5F16-9DAC-6B199F4F8A72</object-id><label>Figure 2.</label><caption><p>The haplotype network based on cytochrome c oxidase subunit I (COI) molecular data showing genetic mutations occurring within species of the genus <italic><tp:taxon-name><tp:taxon-name-part taxon-name-part-type="genus" reg="Amphorina">Amphorina</tp:taxon-name-part></tp:taxon-name></italic> (<bold>A</bold>). Statistical test of the reliability of the bathymetric distribution patterns (and correlated with depths of brackish and marine environments) of <italic><tp:taxon-name><tp:taxon-name-part taxon-name-part-type="genus" reg="Amphorina">A.</tp:taxon-name-part> <tp:taxon-name-part taxon-name-part-type="species" reg="viriola">viriola</tp:taxon-name-part></tp:taxon-name></italic> sp. nov. (red bar) and <italic><tp:taxon-name><tp:taxon-name-part taxon-name-part-type="genus" reg="Amphorina">A.</tp:taxon-name-part> <tp:taxon-name-part taxon-name-part-type="species" reg="andra">andra</tp:taxon-name-part></tp:taxon-name></italic> sp. nov. (blue bar) in Swedish waters (<bold>B</bold>). All specimens of <italic><tp:taxon-name><tp:taxon-name-part taxon-name-part-type="genus" reg="Amphorina">A.</tp:taxon-name-part> <tp:taxon-name-part taxon-name-part-type="species" reg="viriola">viriola</tp:taxon-name-part></tp:taxon-name></italic> sp. nov. occur strictly in a very shallow brackish water layer above the halocline (salinity usually ca. 24–25‰), whereas in the same geographic region <italic><tp:taxon-name><tp:taxon-name-part taxon-name-part-type="genus" reg="Amphorina">A.</tp:taxon-name-part> <tp:taxon-name-part taxon-name-part-type="species" reg="andra">andra</tp:taxon-name-part></tp:taxon-name></italic> sp. nov. occur only below the halocline (at ca. 15 m depth) in waters with more stable oceanic salinity at 34–35‰.</p></caption><graphic xmlns:xlink="http://www.w3.org/1999/xlink" xlink:href="zookeys-917-015-g002.jpg" position="float" orientation="portrait" xlink:type="simple" id="oo_388063.jpg"><uri content-type="original_file" xlink:type="simple">https://binary.pensoft.net/fig/388063</uri></graphic></fig><fig id="F3" position="float" orientation="portrait"><object-id xmlns:xlink="http://www.w3.org/1999/xlink" content-type="doi" xlink:type="simple">10.3897/zookeys.917.47444.figure3</object-id><object-id xmlns:xlink="http://www.w3.org/1999/xlink" content-type="arpha" xlink:type="simple">ADD51627-403B-5010-9481-09F4733F224F</object-id><label>Figure 3.</label><caption><p>Periodic-like presentation of colour variation patterns among all species of the genus <italic><tp:taxon-name><tp:taxon-name-part taxon-name-part-type="genus" reg="Amphorina">Amphorina</tp:taxon-name-part></tp:taxon-name></italic>, represented as vertical rows. Three main periods (horizontal rows), each with several subperiods are presented with spotless body/colourless forms at the bottom to forms with a maximal number of spots/coloured body at the top. Note that different species fundamentally display similar colouration patterns, but not all species display all colourations, so some morphs in particular species (e.g., forms with extensive surface pigmentation and dark body in <italic><tp:taxon-name><tp:taxon-name-part taxon-name-part-type="genus" reg="Amphorina">A.</tp:taxon-name-part> <tp:taxon-name-part taxon-name-part-type="species" reg="farrani">farrani</tp:taxon-name-part></tp:taxon-name></italic>, <italic><tp:taxon-name><tp:taxon-name-part taxon-name-part-type="genus" reg="Amphorina">A.</tp:taxon-name-part> <tp:taxon-name-part taxon-name-part-type="species" reg="linensis">linensis</tp:taxon-name-part></tp:taxon-name></italic>, and <italic><tp:taxon-name><tp:taxon-name-part taxon-name-part-type="genus" reg="Amphorina">A.</tp:taxon-name-part> <tp:taxon-name-part taxon-name-part-type="species" reg="pallida">pallida</tp:taxon-name-part></tp:taxon-name></italic>) can either be eventually discovered or do not exist, by some further constraints of the developmental system. Non-observed forms for each particular species are indicated as “unkn” = “unknown”). * = Image from <xref ref-type="bibr" rid="B3">Alder and Hancock 1845</xref>.</p></caption><graphic xmlns:xlink="http://www.w3.org/1999/xlink" xlink:href="zookeys-917-015-g003.jpg" position="float" orientation="portrait" xlink:type="simple" id="oo_388064.jpg"><uri content-type="original_file" xlink:type="simple">https://binary.pensoft.net/fig/388064</uri></graphic></fig><fig id="F5" position="float" orientation="portrait"><object-id xmlns:xlink="http://www.w3.org/1999/xlink" content-type="doi" xlink:type="simple">10.3897/zookeys.917.47444.figure5</object-id><object-id xmlns:xlink="http://www.w3.org/1999/xlink" content-type="arpha" xlink:type="simple">D223D5F2-7A42-5445-9C75-67D49613F4A3</object-id><label>Figure 5.</label><caption><p><italic><tp:taxon-name><tp:taxon-name-part taxon-name-part-type="genus" reg="Amphorina">Amphorina</tp:taxon-name-part> <tp:taxon-name-part taxon-name-part-type="species" reg="viriola">viriola</tp:taxon-name-part></tp:taxon-name></italic> sp. nov., Sweden. <bold>a</bold><italic><tp:taxon-name><tp:taxon-name-part taxon-name-part-type="genus" reg="Amphorina">A.</tp:taxon-name-part> <tp:taxon-name-part taxon-name-part-type="species" reg="viriola">viriola</tp:taxon-name-part></tp:taxon-name></italic> sp. nov., holotype GNM9393, a1, head; a2, cerata; a3, tail; a4, posterior part of radula (30 μm); a5, anterior part of radula (30 μm); a6, jaw (light microscopy); a7, jaw (SEM, 100 μm); a8, jaw details (30 μm) <bold>b</bold><italic><tp:taxon-name><tp:taxon-name-part taxon-name-part-type="genus" reg="Amphorina">A.</tp:taxon-name-part> <tp:taxon-name-part taxon-name-part-type="species" reg="viriola">viriola</tp:taxon-name-part></tp:taxon-name></italic> sp. nov., paratype GNM9360, b1, head; b2, cerata; b3, posterior part of radula (10 μm); b4, posterior part of radula (20 μm); b5, anterior part of radula (50 μm); b6, jaw (light microscopy); b7, jaw (200 μm); b8, jaw details (20 μm); b9, stylet details (10 μm); b10, penis with stylet (100 μm) <bold>c</bold><italic><tp:taxon-name><tp:taxon-name-part taxon-name-part-type="genus" reg="Amphorina">A.</tp:taxon-name-part> <tp:taxon-name-part taxon-name-part-type="species" reg="viriola">viriola</tp:taxon-name-part></tp:taxon-name></italic> sp. nov., paratype GNM9263, с1, head; с2, cerata; с3, apical part of lateral teeth with possible denticles (1 μm); с4, posterior part of radula (20 μm); с5, anterior part of radula (20 μm); с6, jaw (light microscopy); с7, jaw (SEM, 200 μm); с8, jaw details (20 μm) <bold>d</bold><italic><tp:taxon-name><tp:taxon-name-part taxon-name-part-type="genus" reg="Amphorina">A.</tp:taxon-name-part> <tp:taxon-name-part taxon-name-part-type="species" reg="viriola">viriola</tp:taxon-name-part></tp:taxon-name></italic> sp. nov., paratype GNM9260, d1, head; d2, tail; d3, cerata; d4, posterior part of radula (30 μm); d5, anterior part of radula (30 μm); d6, jaw (light microscopy); d7, jaw (300 μm); d8, jaw details (30 μm).</p></caption><graphic xmlns:xlink="http://www.w3.org/1999/xlink" xlink:href="zookeys-917-015-g005.jpg" position="float" orientation="portrait" xlink:type="simple" id="oo_388066.jpg"><uri content-type="original_file" xlink:type="simple">https://binary.pensoft.net/fig/388066</uri></graphic></fig><fig id="F7" position="float" orientation="portrait"><object-id xmlns:xlink="http://www.w3.org/1999/xlink" content-type="doi" xlink:type="simple">10.3897/zookeys.917.47444.figure7</object-id><object-id xmlns:xlink="http://www.w3.org/1999/xlink" content-type="arpha" xlink:type="simple">E84DE157-B29E-5C71-A14F-EA220A42A565</object-id><label>Figure 7.</label><caption><p>Reproductive systems, schemes. <bold>A</bold><italic><tp:taxon-name><tp:taxon-name-part taxon-name-part-type="genus" reg="Amphorina">Amphorina</tp:taxon-name-part> <tp:taxon-name-part taxon-name-part-type="species" reg="farrani">farrani</tp:taxon-name-part></tp:taxon-name></italic><bold>B</bold><italic><tp:taxon-name><tp:taxon-name-part taxon-name-part-type="genus" reg="Amphorina">Amphorina</tp:taxon-name-part> <tp:taxon-name-part taxon-name-part-type="species" reg="viriola">viriola</tp:taxon-name-part></tp:taxon-name></italic> sp. nov. <bold>C</bold><italic><tp:taxon-name><tp:taxon-name-part taxon-name-part-type="genus" reg="Amphorina">Amphorina</tp:taxon-name-part> <tp:taxon-name-part taxon-name-part-type="species" reg="andra">andra</tp:taxon-name-part></tp:taxon-name></italic> sp. nov. <bold>D</bold><italic><tp:taxon-name><tp:taxon-name-part taxon-name-part-type="genus" reg="Amphorina">Amphorina</tp:taxon-name-part> <tp:taxon-name-part taxon-name-part-type="species" reg="linensis">linensis</tp:taxon-name-part></tp:taxon-name></italic><bold>E</bold><italic><tp:taxon-name><tp:taxon-name-part taxon-name-part-type="genus" reg="Amphorina">Amphorina</tp:taxon-name-part> <tp:taxon-name-part taxon-name-part-type="species" reg="pallida">pallida</tp:taxon-name-part></tp:taxon-name></italic>. Abbreviations: am–ampulla, fgm–female gland mass, pg–supplementary (“penial”) gland, pr–prostate, psh–penial sheath, rs–receptaculum seminis.</p></caption><graphic xmlns:xlink="http://www.w3.org/1999/xlink" xlink:href="zookeys-917-015-g007.jpg" position="float" orientation="portrait" xlink:type="simple" id="oo_388068.jpg"><uri content-type="original_file" xlink:type="simple">https://binary.pensoft.net/fig/388068</uri></graphic></fig></tp:treatment-sec><ref-list><ref id="B3"><mixed-citation xmlns:xlink="http://www.w3.org/1999/xlink" xlink:type="simple"><person-group><name name-style="western"><surname>Alder</surname><given-names>J</given-names></name><name name-style="western"><surname>Hancock</surname><given-names>A</given-names></name></person-group> (<year>1845</year>) A monograph of the British Nudibranchiate <tp:taxon-name><tp:taxon-name-part taxon-name-part-type="phylum">Mollusca</tp:taxon-name-part></tp:taxon-name>: with figures of all the species. Ray Society, London, 1–54. <ext-link xlink:type="simple" ext-link-type="doi" xlink:href="10.5962/bhl.title.65015">https://doi.org/10.5962/bhl.title.65015</ext-link></mixed-citation></ref></ref-list></tp:taxon-treatment>
