# Supplementary material for: Fine-scale species delimitation: speciation in process and periodic patterns in nudibranch diversity
Source: Zookeys. 2020 Mar 9;917:15–50. doi: 10.3897/zookeys.917.47444 (PMC7076062; doi:10.3897/zookeys.917.47444)
Supplement: XML Treatment for Amphorina andra [file zookeys.917.47444-treatment4.xml]

<!DOCTYPE tp:taxon-treatment
  PUBLIC "-//TaxonX//DTD Taxonomic Treatment Publishing DTD v0 20100105//EN" "tax-treatment-NSO.dtd">
<tp:taxon-treatment xmlns:tp="http://www.plazi.org/taxpub"><tp:treatment-meta><kwd-group><label>Taxon classification</label><kwd><named-content xmlns:xlink="http://www.w3.org/1999/xlink" content-type="kingdom">Animalia</named-content></kwd><kwd><named-content xmlns:xlink="http://www.w3.org/1999/xlink" content-type="order"> Nudibranchia</named-content></kwd><kwd><named-content xmlns:xlink="http://www.w3.org/1999/xlink" content-type="family">Eubranchidae</named-content></kwd></kwd-group><mixed-citation publication-type="journal"><person-group><name><surname>Korshunova</surname><given-names>Tatiana</given-names></name><name><surname>Malmberg</surname><given-names>Klas</given-names></name><name><surname>Prkić</surname><given-names>Jakov</given-names></name><name><surname>Petani</surname><given-names>Alen</given-names></name><name><surname>Fletcher</surname><given-names>Karin</given-names></name><name><surname>Lundin</surname><given-names>Kennet</given-names></name><name><surname>Martynov</surname><given-names>Alexander</given-names></name></person-group><article-title>Fine-scale species delimitation: speciation in process and periodic patterns in nudibranch diversity</article-title><source>Zookeys</source><day>09</day><month>3</month><year>2020</year><volume>917</volume><fpage>15</fpage><lpage>50</lpage><pub-id pub-id-type="doi">10.3897/zookeys.917.47444</pub-id></mixed-citation></tp:treatment-meta><tp:nomenclature><tp:taxon-name><object-id xmlns:xlink="http://www.w3.org/1999/xlink" content-type="arpha" xlink:type="simple">07F8A48A-1048-564E-AC1A-FC398D318DF4</object-id>
              <tp:taxon-name-part taxon-name-part-type="genus" reg="Amphorina">Amphorina</tp:taxon-name-part>
              <tp:taxon-name-part taxon-name-part-type="species" reg="andra">andra</tp:taxon-name-part>
              <object-id xmlns:xlink="http://www.w3.org/1999/xlink" content-type="zoobank" xlink:type="simple">http://zoobank.org/91211302-2EFC-4BC5-913E-1DE47D8DE2FA</object-id>
            </tp:taxon-name><tp:taxon-status xmlns:xlink="http://www.w3.org/1999/xlink" xlink:type="simple">sp. nov.</tp:taxon-status><xref ref-type="fig" rid="F1">Figures 1</xref><xref ref-type="fig" rid="F2">, 2</xref><xref ref-type="fig" rid="F3">, 3</xref><xref ref-type="fig" rid="F6">, 6</xref><xref ref-type="fig" rid="F7">, 7C</xref><tp:nomenclature-citation-list><tp:nomenclature-citation><tp:taxon-name>
                  <tp:taxon-name-part taxon-name-part-type="genus" reg="Eubranchus">Eubranchus</tp:taxon-name-part> <tp:taxon-name-part taxon-name-part-type="species" reg="farrani">farrani</tp:taxon-name-part></tp:taxon-name><comment>: sensu <xref ref-type="bibr" rid="B67">Schmekel and Portmann 1982</xref>: 241–243, taf. 14, Figs <xref ref-type="fig" rid="F1">1</xref>–<xref ref-type="fig" rid="F3">3</xref>, abb. 7.78 (= <tp:taxon-name><tp:taxon-name-part taxon-name-part-type="genus" reg="Amphorina">Amphorina</tp:taxon-name-part> <tp:taxon-name-part taxon-name-part-type="species" reg="andra">andra</tp:taxon-name-part></tp:taxon-name> sp. nov. + mixture of species).</comment></tp:nomenclature-citation><tp:nomenclature-citation><tp:taxon-name>
                  <tp:taxon-name-part taxon-name-part-type="genus" reg="Eubranchus">Eubranchus</tp:taxon-name-part> <tp:taxon-name-part taxon-name-part-type="species" reg="farrani">farrani</tp:taxon-name-part></tp:taxon-name><comment>: sensu <xref ref-type="bibr" rid="B77">Trainito and Doneddu 2014</xref>: 117 (four lower figs), non Alder &amp; Hancock, 1844.</comment></tp:nomenclature-citation><tp:nomenclature-citation><tp:taxon-name>
                  <tp:taxon-name-part taxon-name-part-type="genus" reg="Eubranchus">Eubranchus</tp:taxon-name-part> <tp:taxon-name-part taxon-name-part-type="species" reg="farrani">farrani</tp:taxon-name-part></tp:taxon-name><comment>: sensu <xref ref-type="bibr" rid="B59">Prkić et al. 2018</xref>: 347, fig. 3a, b; p. 348, fig. 1a–e; p. 349, figs.1a–d; 350, fig. 1a–d; 351, fig. 1a–d, non Alder &amp; Hancock, 1844.</comment></tp:nomenclature-citation></tp:nomenclature-citation-list></tp:nomenclature><tp:treatment-sec sec-type="material" id="SECID0EBSAG"><title>Material examined.</title><p><bold><italic>Holotype</italic></bold>. NE Atlantic, Skagerrak, Sweden, Region Västra Götaland, Bohuslän county, town of Smögen, outermost skerries (<named-content xmlns:xlink="http://www.w3.org/1999/xlink" content-type="dwc:verbatimCoordinates" xlink:type="simple"><named-content content-type="geo-json" specific-use="{&#34;type&#34;:&#34;Point&#34;,&#34;coordinates&#34;:[11.183333,58.366667]}" id="NCID0EPSAG" xlink:type="simple">58°22'00"N, 11°11'00"E</named-content></named-content>), 15–20 m depth, 29 Apr 2018, coll. Klas Malmberg (GNM <tp:taxon-name><tp:taxon-name-part taxon-name-part-type="class">Gastropoda</tp:taxon-name-part></tp:taxon-name> – 9717, ca. 12 mm in length, live, preserved length ca. 5 mm).</p><p><bold><italic>Paratypes</italic></bold>. NE Atlantic, the United Kingdom, Scotland, Loch Fyne (<named-content xmlns:xlink="http://www.w3.org/1999/xlink" content-type="dwc:verbatimCoordinates" xlink:type="simple"><named-content content-type="geo-json" specific-use="{&#34;type&#34;:&#34;Point&#34;,&#34;coordinates&#34;:[-5.383333,55.950000]}" id="NCID0EDTAG" xlink:type="simple">55°57'00"N, 05°23'00"W</named-content></named-content>), 5–20 m depth, 24 May 2015, coll. Jim Anderson, one specimen (GNM <tp:taxon-name><tp:taxon-name-part taxon-name-part-type="class">Gastropoda</tp:taxon-name-part></tp:taxon-name> –9266, preserved length 4 mm). NE Atlantic, the United Kingdom, Cornwall, Newlyn Marina (<named-content xmlns:xlink="http://www.w3.org/1999/xlink" content-type="dwc:verbatimCoordinates" xlink:type="simple"><named-content content-type="geo-json" specific-use="{&#34;type&#34;:&#34;Point&#34;,&#34;coordinates&#34;:[-5.545833,50.102778]}" id="NCID0EQTAG" xlink:type="simple">50°06'10"N, 05°32'45"W</named-content></named-content>), 0–5 m depth, 12 Aug 2015, coll. David Fenwick, one specimen (GNM <tp:taxon-name><tp:taxon-name-part taxon-name-part-type="class">Gastropoda</tp:taxon-name-part></tp:taxon-name> –9272, preserved length 3.5 mm). Mediterranean, Italy, Lecce (<named-content xmlns:xlink="http://www.w3.org/1999/xlink" content-type="dwc:verbatimCoordinates" xlink:type="simple"><named-content content-type="geo-json" specific-use="{&#34;type&#34;:&#34;Point&#34;,&#34;coordinates&#34;:[18.266667,40.416667]}" id="NCID0E4TAG" xlink:type="simple">40°25'00"N, 18°16'00"E</named-content></named-content>), 10–20 m depth, 20 Feb 2015, coll. Fabio Vitale, one specimen (GNM <tp:taxon-name><tp:taxon-name-part taxon-name-part-type="class">Gastropoda</tp:taxon-name-part></tp:taxon-name> –9292, preserved length 2 mm). Mediterranean, Italy, Lecce (<named-content xmlns:xlink="http://www.w3.org/1999/xlink" content-type="dwc:verbatimCoordinates" xlink:type="simple"><named-content content-type="geo-json" specific-use="{&#34;type&#34;:&#34;Point&#34;,&#34;coordinates&#34;:[18.266667,40.416667]}" id="NCID0EKUAG" xlink:type="simple">40°25'00"N, 18°16'00"E</named-content></named-content>), 10–20 m depth, 05 Aug 2016, coll. Fabio Vitale, one specimen (GNM <tp:taxon-name><tp:taxon-name-part taxon-name-part-type="class">Gastropoda</tp:taxon-name-part></tp:taxon-name> –9293, preserved length 2 mm). NE Atlantic, Skagerrak, Sweden, Region Västra Götaland, Bohuslän county, town of Smögen, outermost skerries (<named-content xmlns:xlink="http://www.w3.org/1999/xlink" content-type="dwc:verbatimCoordinates" xlink:type="simple"><named-content content-type="geo-json" specific-use="{&#34;type&#34;:&#34;Point&#34;,&#34;coordinates&#34;:[11.183333,58.366667]}" id="NCID0EXUAG" xlink:type="simple">58°22'00"N, 11°11'00"E</named-content></named-content>), 26 m depth, 29 Apr 2018, coll. Klas Malmberg (GNM <tp:taxon-name><tp:taxon-name-part taxon-name-part-type="class">Gastropoda</tp:taxon-name-part></tp:taxon-name> – 9716, 12 mm in length, live, preserved length 10 mm). NE Atlantic, Skagerrak, Sweden, Region Västra Götaland, Bohuslän county, town of Smögen, Kleven, Smögen Dyk och Upplevelse Dive centre (<named-content xmlns:xlink="http://www.w3.org/1999/xlink" content-type="dwc:verbatimCoordinates" xlink:type="simple"><named-content content-type="geo-json" specific-use="{&#34;type&#34;:&#34;Point&#34;,&#34;coordinates&#34;:[11.433333,58.266667]}" id="NCID0EEVAG" xlink:type="simple">58°16'00"N, 11°26'00"E</named-content></named-content>), 15–20 m depth, 29 Apr 2018, coll. Klas Malmberg (GNM <tp:taxon-name><tp:taxon-name-part taxon-name-part-type="class">Gastropoda</tp:taxon-name-part></tp:taxon-name> – 9720, 11 mm in length, live, preserved length 9 mm). Mediterranean Sea, Croatia, Split, Kašuni (<named-content xmlns:xlink="http://www.w3.org/1999/xlink" content-type="dwc:verbatimCoordinates" xlink:type="simple"><named-content content-type="geo-json" specific-use="{&#34;type&#34;:&#34;Point&#34;,&#34;coordinates&#34;:[16.628889,43.848611]}" id="NCID0ERVAG" xlink:type="simple">43°50'55"N, 16°37'44"E</named-content></named-content>), 20 m depth, 28 Jan 2018, coll. J. Prkić and Marko Lete, one specimen (ZMMU Op-703, ca. 11 mm in length, live, preserved length 6 mm).</p></tp:treatment-sec><tp:treatment-sec sec-type="diagnosis" id="SECID0EWVAG"><title>Diagnosis.</title><p>Body up to at least 20 mm; large dorsal pigment spots, if present, bright yellow-orange or reddish orange; in specimens with yellow-orange or reddish spots on dorsal side and cerata, there is never any yellow-orange spot or stripe on the tail, but there could be a whitish median line on the tail; completely pale specimens lack tail stripe or spot; light pinkish subapical ring on cerata absent; absence of a punctuated white line or row of dots on the edge of foot; cerata commonly moderate in width without distinctly attenuated apices; digestive gland in cerata relatively broad without distinct short branches; up to four anterior rows of cerata; radular formula 30–37 × 1.1.1, copulative stylet very short and conical, receptaculum seminis subcircular with long distinct stalk between reservoir and rapidly widening base.</p></tp:treatment-sec><tp:treatment-sec sec-type="etymology" id="SECID0E2VAG"><title>Etymology.</title><p><italic><tp:taxon-name><tp:taxon-name-part taxon-name-part-type="genus" reg="Amphorina"/><tp:taxon-name-part taxon-name-part-type="species" reg="andra">andra</tp:taxon-name-part></tp:taxon-name></italic> from Swedish meaning other referring to the separation from <italic><tp:taxon-name><tp:taxon-name-part taxon-name-part-type="genus" reg="Amphorina">A.</tp:taxon-name-part> <tp:taxon-name-part taxon-name-part-type="species" reg="viriola">viriola</tp:taxon-name-part></tp:taxon-name></italic>.</p></tp:treatment-sec><tp:treatment-sec sec-type="description" id="SECID0EWWAG"><title>Description.</title><p><bold><italic>External morphology</italic>.</bold> The live length of holotype is ca. 12 mm (Fig. <xref ref-type="fig" rid="F1">1</xref>, GNM:9717). The length of adult specimens may reach 20 mm. The body is narrow. The rhinophores are smooth and 1.5–2 times longer than the oral tentacles. The cerata <!--PageBreak--><!--PageBreak-->are relatively long and swollen. Ceratal formula of the holotype: right (2; 3; 3; anus, 2, 3, 2, 2) left (2, 3, 3; anus, 3, 2, 2, 1). The foot is narrow, anteriorly without foot corners.</p><p><bold><italic>Colour</italic>.</bold> There are three main and several subdivisions of colour variations (Fig. <xref ref-type="fig" rid="F3">3</xref>), from a completely pale body and cerata without orange-yellow pigment spots to specimens with dull orange-yellow spots on the body. In specimens with distinct dorsal spots, no distinct orange-yellow colouration on the tail has yet been observed, but there could be a whitish median line on the tail. The dorsal side of the body can be partially to almost completely covered with brown-greyish, dark brown or blackish pigment spots or blotches on some specimens and similar colours can also be present on the cerata. Yet other specimens can be without any blackish surface pigmentation but with a uniformly homogeneous bright orange to golden yellow body colour (Fig. <xref ref-type="fig" rid="F3">3</xref>). The tips of the cerata can be covered with orange-yellow pigment, or lack pigmentation, in which case the cnidosacs are visible. There is never any light pinkish subapical ring, nor any small subapical pinkish dots on the cerata. There is no distinct punctuated white line on the edge of the foot. The upper part of the rhinophores is commonly covered with orange to yellowish brownish pigment and dispersed small white spots, without the formation of a pinkish pigment ring, occasionally the entire surface of the rhinophores is covered with yellowish orange or brownish pigment. The oral tentacles are similarly coloured.</p><p><bold><italic>Anatomy</italic>.</bold> Digestive system (Fig. <xref ref-type="fig" rid="F6">6 a4–a8, b4–b8, c4</xref>–c10). The jaws are triangularly ovoid. The masticatory processes of the jaws bear a single row of ca. 19–28 distinct denticles. The radular formula in four studied specimens is 30–37 × 1.1.1. The radular teeth are yellowish. The central tooth is narrow, with a low cusp and 3–5 lateral denticles, including smaller intercalated denticles that may occur in different parts of the tooth.</p><p><bold><italic>Reproductive system</italic>.</bold> (Fig. <xref ref-type="fig" rid="F7">7C</xref>). The ampulla is large and conspicuously swollen (Fig. <xref ref-type="fig" rid="F7">7C</xref>, am). The prostate is distinct, relatively short and wide (Fig. <xref ref-type="fig" rid="F7">7C</xref>, pr). The prostate transits to a penial sheath, which contains a conical penis with a chitinous, very short, broadly conical stylet (Fig. <xref ref-type="fig" rid="F6">6</xref>, a9, a10). A supplementary (“penial”) gland is relatively short and inserts into the base of the penis (Fig. <xref ref-type="fig" rid="F7">7C</xref>, pg). The receptaculum seminis is large, subcircular (Fig. <xref ref-type="fig" rid="F7">7C</xref>, rs) with a distinct long stalk which transits to a large, widened base. The female gland mass includes mucous and capsular glands (Fig. <xref ref-type="fig" rid="F7">7C</xref>, fgm).</p></tp:treatment-sec><tp:treatment-sec sec-type="distribution" id="SECID0EFZAG"><title>Distribution and habitats.</title><p>Mediterranean Sea and all European Atlantic coasts to Gulen at the mouth of Hardanger fjord, Norway, also possibly further north to the Trondheim fjord (Klas Malmberg, personal observation). Salinity-range: 33 to 35‰, ordinary oceanic salinity, or close to it. On the Swedish west coast, it lives below the halocline. In areas without a halocline and in more oceanic environments, it can be found closer to the surface or intertidally. In Croatia it is quite common from very shallow water (0–0.5 m) to ca. 20 m.</p></tp:treatment-sec><tp:treatment-sec sec-type="remarks" id="SECID0EKZAG"><title>Remarks.</title><p>Morphologically this inhabitant of waters with normal to nearly normal ocean salinity, <italic><tp:taxon-name><tp:taxon-name-part taxon-name-part-type="genus" reg="Amphorina">A.</tp:taxon-name-part> <tp:taxon-name-part taxon-name-part-type="species" reg="andra">andra</tp:taxon-name-part></tp:taxon-name></italic> sp. nov., differs from the closely related strict inhabitant of brackish waters, <italic><tp:taxon-name><tp:taxon-name-part taxon-name-part-type="genus" reg="Amphorina">A.</tp:taxon-name-part> <tp:taxon-name-part taxon-name-part-type="species" reg="viriola">viriola</tp:taxon-name-part></tp:taxon-name></italic> sp. nov., by the absence of light pinkish subapical rings on the cerata, the presence of forms with blackish surface pigmentation or uniform orange colouration (Fig. <xref ref-type="fig" rid="F3">3</xref>), a lower range of the number of lateral denticles on the central radular teeth, and a considerably larger, strongly swollen ampulla and subcircular instead of pear-shaped receptaculum seminis. From <italic><tp:taxon-name><tp:taxon-name-part taxon-name-part-type="genus" reg="Amphorina">A.</tp:taxon-name-part> <tp:taxon-name-part taxon-name-part-type="species" reg="farrani">farrani</tp:taxon-name-part></tp:taxon-name></italic>, <italic><tp:taxon-name><tp:taxon-name-part taxon-name-part-type="genus" reg="Amphorina">A.</tp:taxon-name-part> <tp:taxon-name-part taxon-name-part-type="species" reg="andra">andra</tp:taxon-name-part></tp:taxon-name></italic> sp. nov. differs <!--PageBreak-->by the absence of orange-yellow colouration in spotted forms (see Discussion), and the presence of forms with blackish surface pigmentation on the body and cerata (Fig. <xref ref-type="fig" rid="F3">3</xref>), <italic><tp:taxon-name><tp:taxon-name-part taxon-name-part-type="genus" reg="Amphorina">A.</tp:taxon-name-part> <tp:taxon-name-part taxon-name-part-type="species" reg="andra">andra</tp:taxon-name-part></tp:taxon-name></italic> sp. nov. differs from <italic><tp:taxon-name><tp:taxon-name-part taxon-name-part-type="genus" reg="Amphorina">A.</tp:taxon-name-part> <tp:taxon-name-part taxon-name-part-type="species" reg="linensis">linensis</tp:taxon-name-part></tp:taxon-name></italic> by the absence of a distinct dotted white line along edge of the foot, fewer ceratal rows, the shape of the cerata, and the shape and size of the ampulla and receptaculum seminis. From <italic><tp:taxon-name><tp:taxon-name-part taxon-name-part-type="genus" reg="Amphorina">A.</tp:taxon-name-part> <tp:taxon-name-part taxon-name-part-type="species" reg="pallida">pallida</tp:taxon-name-part></tp:taxon-name></italic>, <italic><tp:taxon-name><tp:taxon-name-part taxon-name-part-type="genus" reg="Amphorina">A.</tp:taxon-name-part> <tp:taxon-name-part taxon-name-part-type="species" reg="andra">andra</tp:taxon-name-part></tp:taxon-name></italic> sp. nov. differs by the larger size of the dorsal spots (in spotted forms), fewer anterior ceratal rows, and the shape and size of the ampulla and receptaculum seminis.</p><p>Minimum uncorrected p-distances of the COI marker which separate <italic><tp:taxon-name><tp:taxon-name-part taxon-name-part-type="genus" reg="Amphorina">A.</tp:taxon-name-part> <tp:taxon-name-part taxon-name-part-type="species" reg="andra">andra</tp:taxon-name-part></tp:taxon-name></italic> sp. nov. from <italic><tp:taxon-name><tp:taxon-name-part taxon-name-part-type="genus" reg="Amphorina">A.</tp:taxon-name-part> <tp:taxon-name-part taxon-name-part-type="species" reg="farrani">farrani</tp:taxon-name-part></tp:taxon-name></italic>, <italic><tp:taxon-name><tp:taxon-name-part taxon-name-part-type="genus" reg="Amphorina">A.</tp:taxon-name-part> <tp:taxon-name-part taxon-name-part-type="species" reg="viriola">viriola</tp:taxon-name-part></tp:taxon-name></italic> sp. nov., <italic><tp:taxon-name><tp:taxon-name-part taxon-name-part-type="genus" reg="Amphorina">A.</tp:taxon-name-part> <tp:taxon-name-part taxon-name-part-type="species" reg="linensis">linensis</tp:taxon-name-part></tp:taxon-name></italic>, and <italic><tp:taxon-name><tp:taxon-name-part taxon-name-part-type="genus" reg="Amphorina">A.</tp:taxon-name-part> <tp:taxon-name-part taxon-name-part-type="species" reg="pallida">pallida</tp:taxon-name-part></tp:taxon-name></italic> are 9.59%, 0.15%, 11.42%, and 14.92% respectively.</p></tp:treatment-sec><tp:treatment-sec><!--Section generated to contain objects referenced in tp:taxon-treatment.--><fig id="F1" position="float" orientation="portrait"><object-id xmlns:xlink="http://www.w3.org/1999/xlink" content-type="doi" xlink:type="simple">10.3897/zookeys.917.47444.figure1</object-id><object-id xmlns:xlink="http://www.w3.org/1999/xlink" content-type="arpha" xlink:type="simple">B4D7CD76-C07D-5480-B3DB-F5046425D014</object-id><label>Figure 1.</label><caption><p>Phylogenetic relationships of <italic><tp:taxon-name><tp:taxon-name-part taxon-name-part-type="genus" reg="Amphorina">Amphorina</tp:taxon-name-part></tp:taxon-name></italic> nudibranchs based on the COI+16S+H3 concatenated dataset inferred by Bayesian Inference (BI). The posterior probabilities from BI/ bootstrap values for Maximum Likelihood (ML) are shown.</p></caption><graphic xmlns:xlink="http://www.w3.org/1999/xlink" xlink:href="zookeys-917-015-g001.jpg" position="float" orientation="portrait" xlink:type="simple" id="oo_388062.jpg"><uri content-type="original_file" xlink:type="simple">https://binary.pensoft.net/fig/388062</uri></graphic></fig><fig id="F2" position="float" orientation="portrait"><object-id xmlns:xlink="http://www.w3.org/1999/xlink" content-type="doi" xlink:type="simple">10.3897/zookeys.917.47444.figure2</object-id><object-id xmlns:xlink="http://www.w3.org/1999/xlink" content-type="arpha" xlink:type="simple">FEED7F47-60B6-5F16-9DAC-6B199F4F8A72</object-id><label>Figure 2.</label><caption><p>The haplotype network based on cytochrome c oxidase subunit I (COI) molecular data showing genetic mutations occurring within species of the genus <italic><tp:taxon-name><tp:taxon-name-part taxon-name-part-type="genus" reg="Amphorina">Amphorina</tp:taxon-name-part></tp:taxon-name></italic> (<bold>A</bold>). Statistical test of the reliability of the bathymetric distribution patterns (and correlated with depths of brackish and marine environments) of <italic><tp:taxon-name><tp:taxon-name-part taxon-name-part-type="genus" reg="Amphorina">A.</tp:taxon-name-part> <tp:taxon-name-part taxon-name-part-type="species" reg="viriola">viriola</tp:taxon-name-part></tp:taxon-name></italic> sp. nov. (red bar) and <italic><tp:taxon-name><tp:taxon-name-part taxon-name-part-type="genus" reg="Amphorina">A.</tp:taxon-name-part> <tp:taxon-name-part taxon-name-part-type="species" reg="andra">andra</tp:taxon-name-part></tp:taxon-name></italic> sp. nov. (blue bar) in Swedish waters (<bold>B</bold>). All specimens of <italic><tp:taxon-name><tp:taxon-name-part taxon-name-part-type="genus" reg="Amphorina">A.</tp:taxon-name-part> <tp:taxon-name-part taxon-name-part-type="species" reg="viriola">viriola</tp:taxon-name-part></tp:taxon-name></italic> sp. nov. occur strictly in a very shallow brackish water layer above the halocline (salinity usually ca. 24–25‰), whereas in the same geographic region <italic><tp:taxon-name><tp:taxon-name-part taxon-name-part-type="genus" reg="Amphorina">A.</tp:taxon-name-part> <tp:taxon-name-part taxon-name-part-type="species" reg="andra">andra</tp:taxon-name-part></tp:taxon-name></italic> sp. nov. occur only below the halocline (at ca. 15 m depth) in waters with more stable oceanic salinity at 34–35‰.</p></caption><graphic xmlns:xlink="http://www.w3.org/1999/xlink" xlink:href="zookeys-917-015-g002.jpg" position="float" orientation="portrait" xlink:type="simple" id="oo_388063.jpg"><uri content-type="original_file" xlink:type="simple">https://binary.pensoft.net/fig/388063</uri></graphic></fig><fig id="F3" position="float" orientation="portrait"><object-id xmlns:xlink="http://www.w3.org/1999/xlink" content-type="doi" xlink:type="simple">10.3897/zookeys.917.47444.figure3</object-id><object-id xmlns:xlink="http://www.w3.org/1999/xlink" content-type="arpha" xlink:type="simple">ADD51627-403B-5010-9481-09F4733F224F</object-id><label>Figure 3.</label><caption><p>Periodic-like presentation of colour variation patterns among all species of the genus <italic><tp:taxon-name><tp:taxon-name-part taxon-name-part-type="genus" reg="Amphorina">Amphorina</tp:taxon-name-part></tp:taxon-name></italic>, represented as vertical rows. Three main periods (horizontal rows), each with several subperiods are presented with spotless body/colourless forms at the bottom to forms with a maximal number of spots/coloured body at the top. Note that different species fundamentally display similar colouration patterns, but not all species display all colourations, so some morphs in particular species (e.g., forms with extensive surface pigmentation and dark body in <italic><tp:taxon-name><tp:taxon-name-part taxon-name-part-type="genus" reg="Amphorina">A.</tp:taxon-name-part> <tp:taxon-name-part taxon-name-part-type="species" reg="farrani">farrani</tp:taxon-name-part></tp:taxon-name></italic>, <italic><tp:taxon-name><tp:taxon-name-part taxon-name-part-type="genus" reg="Amphorina">A.</tp:taxon-name-part> <tp:taxon-name-part taxon-name-part-type="species" reg="linensis">linensis</tp:taxon-name-part></tp:taxon-name></italic>, and <italic><tp:taxon-name><tp:taxon-name-part taxon-name-part-type="genus" reg="Amphorina">A.</tp:taxon-name-part> <tp:taxon-name-part taxon-name-part-type="species" reg="pallida">pallida</tp:taxon-name-part></tp:taxon-name></italic>) can either be eventually discovered or do not exist, by some further constraints of the developmental system. Non-observed forms for each particular species are indicated as “unkn” = “unknown”). * = Image from <xref ref-type="bibr" rid="B3">Alder and Hancock 1845</xref>.</p></caption><graphic xmlns:xlink="http://www.w3.org/1999/xlink" xlink:href="zookeys-917-015-g003.jpg" position="float" orientation="portrait" xlink:type="simple" id="oo_388064.jpg"><uri content-type="original_file" xlink:type="simple">https://binary.pensoft.net/fig/388064</uri></graphic></fig><fig id="F6" position="float" orientation="portrait"><object-id xmlns:xlink="http://www.w3.org/1999/xlink" content-type="doi" xlink:type="simple">10.3897/zookeys.917.47444.figure6</object-id><object-id xmlns:xlink="http://www.w3.org/1999/xlink" content-type="arpha" xlink:type="simple">669A9098-6C79-5967-BB94-E3CBC6A93BEE</object-id><label>Figure 6.</label><caption><p><italic><tp:taxon-name><tp:taxon-name-part taxon-name-part-type="genus" reg="Amphorina">Amphorina</tp:taxon-name-part> <tp:taxon-name-part taxon-name-part-type="species" reg="andra">andra</tp:taxon-name-part></tp:taxon-name></italic> sp. nov. <bold>a</bold><italic><tp:taxon-name><tp:taxon-name-part taxon-name-part-type="genus" reg="Amphorina">A.</tp:taxon-name-part> <tp:taxon-name-part taxon-name-part-type="species" reg="andra">andra</tp:taxon-name-part></tp:taxon-name></italic> sp. nov., paratype ZMMU Op-703, Croatia, a1, head; a2, cerata; a3, tail; a4, posterior part of radula (20 μm); a5, anterior part of radula (20 μm); a6, posterior central tooth (10 μm); a7, jaw (200 μm); a8, jaw details (50 μm); a9, stylet details (30 μm); a10, stylet (30 μm) <bold>b</bold><italic><tp:taxon-name><tp:taxon-name-part taxon-name-part-type="genus" reg="Amphorina">A.</tp:taxon-name-part> <tp:taxon-name-part taxon-name-part-type="species" reg="andra">andra</tp:taxon-name-part></tp:taxon-name></italic> sp. nov., paratype GNM9720, Sweden, b1, head; b2, tail; b3, cerata; b4, posterior part of radula (20 μm); b5, anterior part of radula (20 μm); b6, jaw (light microscopy); b7, jaw (200 μm); b8, jaw details (20 μm) <bold>c</bold><italic><tp:taxon-name><tp:taxon-name-part taxon-name-part-type="genus" reg="Amphorina">A.</tp:taxon-name-part> <tp:taxon-name-part taxon-name-part-type="species" reg="andra">andra</tp:taxon-name-part></tp:taxon-name></italic> sp. nov., paratype GNM9272, UK, с1, head; с2, tail; с3, cerata; с4, posterior part of radula (20 μm); с5, posterior part of radula (10 μm); с6, anterior part of radula (20 μm); с7, anterior part of radula (20 μm); с8, jaw (light microscopy); с9, jaw (SEM, 100 μm); с10, jaw details (20 μm).</p></caption><graphic xmlns:xlink="http://www.w3.org/1999/xlink" xlink:href="zookeys-917-015-g006.jpg" position="float" orientation="portrait" xlink:type="simple" id="oo_388067.jpg"><uri content-type="original_file" xlink:type="simple">https://binary.pensoft.net/fig/388067</uri></graphic></fig><fig id="F7" position="float" orientation="portrait"><object-id xmlns:xlink="http://www.w3.org/1999/xlink" content-type="doi" xlink:type="simple">10.3897/zookeys.917.47444.figure7</object-id><object-id xmlns:xlink="http://www.w3.org/1999/xlink" content-type="arpha" xlink:type="simple">E84DE157-B29E-5C71-A14F-EA220A42A565</object-id><label>Figure 7.</label><caption><p>Reproductive systems, schemes. <bold>A</bold><italic><tp:taxon-name><tp:taxon-name-part taxon-name-part-type="genus" reg="Amphorina">Amphorina</tp:taxon-name-part> <tp:taxon-name-part taxon-name-part-type="species" reg="farrani">farrani</tp:taxon-name-part></tp:taxon-name></italic><bold>B</bold><italic><tp:taxon-name><tp:taxon-name-part taxon-name-part-type="genus" reg="Amphorina">Amphorina</tp:taxon-name-part> <tp:taxon-name-part taxon-name-part-type="species" reg="viriola">viriola</tp:taxon-name-part></tp:taxon-name></italic> sp. nov. <bold>C</bold><italic><tp:taxon-name><tp:taxon-name-part taxon-name-part-type="genus" reg="Amphorina">Amphorina</tp:taxon-name-part> <tp:taxon-name-part taxon-name-part-type="species" reg="andra">andra</tp:taxon-name-part></tp:taxon-name></italic> sp. nov. <bold>D</bold><italic><tp:taxon-name><tp:taxon-name-part taxon-name-part-type="genus" reg="Amphorina">Amphorina</tp:taxon-name-part> <tp:taxon-name-part taxon-name-part-type="species" reg="linensis">linensis</tp:taxon-name-part></tp:taxon-name></italic><bold>E</bold><italic><tp:taxon-name><tp:taxon-name-part taxon-name-part-type="genus" reg="Amphorina">Amphorina</tp:taxon-name-part> <tp:taxon-name-part taxon-name-part-type="species" reg="pallida">pallida</tp:taxon-name-part></tp:taxon-name></italic>. Abbreviations: am–ampulla, fgm–female gland mass, pg–supplementary (“penial”) gland, pr–prostate, psh–penial sheath, rs–receptaculum seminis.</p></caption><graphic xmlns:xlink="http://www.w3.org/1999/xlink" xlink:href="zookeys-917-015-g007.jpg" position="float" orientation="portrait" xlink:type="simple" id="oo_388068.jpg"><uri content-type="original_file" xlink:type="simple">https://binary.pensoft.net/fig/388068</uri></graphic></fig></tp:treatment-sec><ref-list><ref id="B3"><mixed-citation xmlns:xlink="http://www.w3.org/1999/xlink" xlink:type="simple"><person-group><name name-style="western"><surname>Alder</surname><given-names>J</given-names></name><name name-style="western"><surname>Hancock</surname><given-names>A</given-names></name></person-group> (<year>1845</year>) A monograph of the British Nudibranchiate <tp:taxon-name><tp:taxon-name-part taxon-name-part-type="phylum">Mollusca</tp:taxon-name-part></tp:taxon-name>: with figures of all the species. Ray Society, London, 1–54. <ext-link xlink:type="simple" ext-link-type="doi" xlink:href="10.5962/bhl.title.65015">https://doi.org/10.5962/bhl.title.65015</ext-link></mixed-citation></ref><ref id="B67"><mixed-citation xmlns:xlink="http://www.w3.org/1999/xlink" xlink:type="simple"><person-group><name name-style="western"><surname>Schmekel</surname><given-names>L</given-names></name><name name-style="western"><surname>Portmann</surname><given-names>A</given-names></name></person-group> (<year>1982</year>) <article-title><tp:taxon-name><tp:taxon-name-part taxon-name-part-type="subclass">Opisthobranchia</tp:taxon-name-part></tp:taxon-name> des Mittelmeeres, <tp:taxon-name><tp:taxon-name-part taxon-name-part-type="order">Nudibranchia</tp:taxon-name-part></tp:taxon-name> und Saccoglossa.</article-title><source>Fauna e Flora del Golfo di Napoli</source><volume>40</volume>: <fpage>1</fpage>–<lpage>410</lpage>. <ext-link xlink:type="simple" ext-link-type="doi" xlink:href="10.1007/978-3-642-61817-8_1">https://doi.org/10.1007/978-3-642-61817-8_1</ext-link></mixed-citation></ref><ref id="B77"><mixed-citation xmlns:xlink="http://www.w3.org/1999/xlink" xlink:type="simple"><person-group><name name-style="western"><surname>Trainito</surname><given-names>E</given-names></name><name name-style="western"><surname>Doneddu</surname><given-names>M</given-names></name></person-group> (<year>2014</year>) <source>Nudibranchi del Mediterraneo.</source><publisher-name>Il Castello</publisher-name>, <publisher-loc>Milano</publisher-loc>, <size units="page">192 pp</size>.</mixed-citation></ref><ref id="B59"><mixed-citation xmlns:xlink="http://www.w3.org/1999/xlink" xlink:type="simple"><person-group><name name-style="western"><surname>Prkić</surname><given-names>J</given-names></name><name name-style="western"><surname>Petani</surname><given-names>A</given-names></name><name name-style="western"><surname>Iglić</surname><given-names>Đ</given-names></name><name name-style="western"><surname>Lanča</surname><given-names>L</given-names></name></person-group> (<year>2018</year>) <source>Stražnjoškržnjaci Jadranskoga mora, Slikovni atlas i popis hrvatskih vrsta / Opisthobranchs of the Adriatic Sea, Photographic atlas and list of Croatian species.</source><publisher-name>Ronilački klub Sveti Roko</publisher-name>, <publisher-loc>Bibinje</publisher-loc>, <size units="page">464 pp</size>.</mixed-citation></ref></ref-list></tp:taxon-treatment>
