# Supplementary material for: Fine-scale species delimitation: speciation in process and periodic patterns in nudibranch diversity
Source: Zookeys. 2020 Mar 9;917:15–50. doi: 10.3897/zookeys.917.47444 (PMC7076062; doi:10.3897/zookeys.917.47444)
Supplement: XML Treatment for Amphorina linensis [file zookeys.917.47444-treatment5.xml]

<!DOCTYPE tp:taxon-treatment
  PUBLIC "-//TaxonX//DTD Taxonomic Treatment Publishing DTD v0 20100105//EN" "tax-treatment-NSO.dtd">
<tp:taxon-treatment xmlns:tp="http://www.plazi.org/taxpub"><tp:treatment-meta><kwd-group><label>Taxon classification</label><kwd><named-content xmlns:xlink="http://www.w3.org/1999/xlink" content-type="kingdom">Animalia</named-content></kwd><kwd><named-content xmlns:xlink="http://www.w3.org/1999/xlink" content-type="order"> Nudibranchia</named-content></kwd><kwd><named-content xmlns:xlink="http://www.w3.org/1999/xlink" content-type="family">Eubranchidae</named-content></kwd></kwd-group><mixed-citation publication-type="journal"><person-group><name><surname>Korshunova</surname><given-names>Tatiana</given-names></name><name><surname>Malmberg</surname><given-names>Klas</given-names></name><name><surname>Prkić</surname><given-names>Jakov</given-names></name><name><surname>Petani</surname><given-names>Alen</given-names></name><name><surname>Fletcher</surname><given-names>Karin</given-names></name><name><surname>Lundin</surname><given-names>Kennet</given-names></name><name><surname>Martynov</surname><given-names>Alexander</given-names></name></person-group><article-title>Fine-scale species delimitation: speciation in process and periodic patterns in nudibranch diversity</article-title><source>Zookeys</source><day>09</day><month>3</month><year>2020</year><volume>917</volume><fpage>15</fpage><lpage>50</lpage><pub-id pub-id-type="doi">10.3897/zookeys.917.47444</pub-id></mixed-citation></tp:treatment-meta><tp:nomenclature><tp:taxon-name><object-id xmlns:xlink="http://www.w3.org/1999/xlink" content-type="arpha" xlink:type="simple">E075FF4A-6730-5246-9490-51546DE37E3E</object-id>
              <tp:taxon-name-part taxon-name-part-type="genus" reg="Amphorina">Amphorina</tp:taxon-name-part>
              <tp:taxon-name-part taxon-name-part-type="species" reg="linensis">linensis</tp:taxon-name-part>
            </tp:taxon-name><tp:taxon-authority>(Garcia-Gomez, Cervera &amp; Garcia, 1990)</tp:taxon-authority><xref ref-type="fig" rid="F1">Figures 1</xref><xref ref-type="fig" rid="F2">, 2</xref><xref ref-type="fig" rid="F3">, 3</xref><xref ref-type="fig" rid="F4">, 4d–e</xref><xref ref-type="fig" rid="F7">, 7D</xref><!--PageBreak--><tp:nomenclature-citation-list><tp:nomenclature-citation><tp:taxon-name>
                  <tp:taxon-name-part taxon-name-part-type="genus" reg="Eubranchus">Eubranchus</tp:taxon-name-part> <tp:taxon-name-part taxon-name-part-type="species" reg="linensis">linensis</tp:taxon-name-part></tp:taxon-name><comment>Garcia-Gomez, Cervera &amp; Garcia, 1990: 585–593.</comment></tp:nomenclature-citation><tp:nomenclature-citation><tp:taxon-name>
                  <tp:taxon-name-part taxon-name-part-type="genus" reg="Amphorina">Amphorina</tp:taxon-name-part> <tp:taxon-name-part taxon-name-part-type="species" reg="linensis">linensis</tp:taxon-name-part></tp:taxon-name><comment>(Garcia-Gomez, Cervera &amp; Garcia, 1990): <xref ref-type="bibr" rid="B51">Martynov 1998</xref>: 775.</comment></tp:nomenclature-citation><tp:nomenclature-citation><tp:taxon-name>
                  <tp:taxon-name-part taxon-name-part-type="genus" reg="Eubranchus">Eubranchus</tp:taxon-name-part> <tp:taxon-name-part taxon-name-part-type="species" reg="tricolor">tricolor</tp:taxon-name-part></tp:taxon-name><comment>: sensu <xref ref-type="bibr" rid="B77">Trainito and Doneddu 2014</xref>: 118, non Forbes, 1838.</comment></tp:nomenclature-citation><tp:nomenclature-citation><tp:taxon-name>
                  <tp:taxon-name-part taxon-name-part-type="genus" reg="Eubranchus">Eubranchus</tp:taxon-name-part>
                </tp:taxon-name><comment>sp. 1: <xref ref-type="bibr" rid="B59">Prkić et al. 2018</xref>: 353–357.</comment></tp:nomenclature-citation></tp:nomenclature-citation-list></tp:nomenclature><tp:treatment-sec sec-type="material" id="SECID0EBCBG"><title>Material examined.</title><p>NE Atlantic, Skagerrak, Sweden, Västra Götalands län, Bohuslän, Väderöarna Islands (<named-content xmlns:xlink="http://www.w3.org/1999/xlink" content-type="dwc:verbatimCoordinates" xlink:type="simple"><named-content content-type="geo-json" specific-use="{&#34;type&#34;:&#34;Point&#34;,&#34;coordinates&#34;:[11.041667,58.550000]}" id="NCID0EKCBG" xlink:type="simple">58°33'00"N, 11°02'30"E</named-content></named-content>), 19 m depth, 09 Apr 2017, coll. <!--PageBreak-->Klas Malmberg, one specimen (GNM <tp:taxon-name><tp:taxon-name-part taxon-name-part-type="class">Gastropoda</tp:taxon-name-part></tp:taxon-name> – 9392, 10 mm in length, live, preserved length 4.2 mm). Mediterranean Sea, Croatia, Iž Island, Svežina (<named-content xmlns:xlink="http://www.w3.org/1999/xlink" content-type="dwc:verbatimCoordinates" xlink:type="simple"><named-content content-type="geo-json" specific-use="{&#34;type&#34;:&#34;Point&#34;,&#34;coordinates&#34;:[15.120833,44.065278]}" id="NCID0EZCBG" xlink:type="simple">44°03'55"N, 15°07'15"E</named-content></named-content>), 5 m depth, 13 Jan 2018, coll. A. Petani and Đani Iglić, two specimens (ZMMU Op-706, preserved length 6.5 mm, ZMMU Op-707, preserved length 6 mm).</p></tp:treatment-sec><tp:treatment-sec sec-type="diagnosis" id="SECID0EEDBG"><title>Diagnosis.</title><p>Body up to 30 mm; dorsal spots, if present, reddish orange; in specimens with dorsal and ceratal spots distinct colouration of tail absent; completely pale specimens lack tail stripe or spot; light pinkish subapical ring on cerata absent; presence of distinct line of white pigment, sometimes punctuated, on the edge of the foot; cerata commonly broad with distinctly attenuated apices; digestive gland in cerata relatively thin without distinct short branches; up to six anterior rows of cerata; radular formula 38–61 × 1.1.1, copulative stylet relatively long, slightly bent at the middle, receptaculum seminis elongate oval with moderate distinct stalk between reservoir and rapidly widening base.</p></tp:treatment-sec><tp:treatment-sec sec-type="description" id="SECID0EJDBG"><title>Description.</title><p><bold><italic>External morphology</italic>.</bold> The length of adult specimens may reach 30 mm. The body is narrow. The rhinophores are smooth and 1.5–2 times longer than the oral tentacles. The cerata are relatively long, very broad, with distinctly attenuated apices. Ceratal formula of the specimen from Sweden (GNM 9392): right (2, 3, 3, 4; anus, 3, 2, 2, 1) left (2, 3, 4; anus, 3, 2, 2, 1). The foot is narrow, anteriorly without foot corners.</p><p><bold><italic>Colour</italic>.</bold> There are three main and eight subdivisions of colour variations (Fig. <xref ref-type="fig" rid="F3">3</xref>), from a completely pale body and cerata without pigment spots to specimens with very distinct reddish orange pigment spots on the body. In specimens with distinct dorsal spots, there is never any pigmentation on the tail. A distinct white line is present on the external edge of the foot, although this could be broken or punctuated. No specimens found with blackish non-transparent pigmentation on the body, nor any homogeneously orange specimens. Absence of light pinkish subapical ring on cerata. Small white pigment dots of various density can be present on the cerata. The upper part of rhinophores commonly covered with white, relatively dense dots with small insertions of yellowish brownish pigment in some specimens, without the formation of ring-shaped colouration. The oral tentacles are similarly coloured.</p><p><bold><italic>Anatomy</italic>.</bold> Digestive system (Fig. <xref ref-type="fig" rid="F4">4</xref>, e3–e8). The jaws are triangularly ovoid. The masticatory processes of the jaws bear a single row of ca. 25 distinct denticles. The radular formula in the specimen studied from Croatia (Op-707) is 38 × 1.1.1. The radular teeth are yellowish. The central tooth is narrow, with a low cusp and four or five lateral denticles (three or less on the anteriormost eroded teeth), including smaller intercalated denticles that may occur in different parts of the tooth.</p><p><bold><italic>Reproductive system</italic>.</bold> (Fig. <xref ref-type="fig" rid="F7">7D</xref>). The ampulla is relatively small, not distinctly swollen (Fig. <xref ref-type="fig" rid="F7">7D</xref>, am). The prostate is distinct, relatively short and narrow (Fig. <xref ref-type="fig" rid="F7">7D</xref>, pr). The prostate transits to a penial sheath, which contains a conical penis with a chitinous, very short, broadly conical stylet (Fig. <xref ref-type="fig" rid="F4">4</xref>, e9, e10). A supplementary (“penial”) gland is relatively long and inserts into the base of the penis (Fig. <xref ref-type="fig" rid="F7">7D</xref>, pg). The receptaculum seminis is an elongate oval (Fig. <xref ref-type="fig" rid="F7">7D</xref>, rs) with a moderate distinct stalk between the reservoir and the rapidly widening base. The female gland mass includes mucous and capsular glands (Fig. <xref ref-type="fig" rid="F7">7D</xref>, fgm).</p></tp:treatment-sec><tp:treatment-sec sec-type="distribution" id="SECID0ENFBG"><title>Distribution and habitats.</title><p>Mediterranean Sea and all European Atlantic coasts to Sweden and Southwest Norway. On the Swedish west coast, it lives below the halocline.</p><!--PageBreak--></tp:treatment-sec><tp:treatment-sec sec-type="remarks" id="SECID0ETFBG"><title>Remarks.</title><p>Morphologically <italic><tp:taxon-name><tp:taxon-name-part taxon-name-part-type="genus" reg="Amphorina">A.</tp:taxon-name-part> <tp:taxon-name-part taxon-name-part-type="species" reg="linensis">linensis</tp:taxon-name-part></tp:taxon-name></italic> differs from <italic><tp:taxon-name><tp:taxon-name-part taxon-name-part-type="genus" reg="Amphorina">A.</tp:taxon-name-part> <tp:taxon-name-part taxon-name-part-type="species" reg="farrani">farrani</tp:taxon-name-part></tp:taxon-name></italic>, <italic><tp:taxon-name><tp:taxon-name-part taxon-name-part-type="genus" reg="Amphorina">A.</tp:taxon-name-part> <tp:taxon-name-part taxon-name-part-type="species" reg="viriola">viriola</tp:taxon-name-part></tp:taxon-name></italic> sp. nov., <italic><tp:taxon-name><tp:taxon-name-part taxon-name-part-type="genus" reg="Amphorina">A.</tp:taxon-name-part> <tp:taxon-name-part taxon-name-part-type="species" reg="andra">andra</tp:taxon-name-part></tp:taxon-name></italic> sp. nov., and <italic><tp:taxon-name><tp:taxon-name-part taxon-name-part-type="genus" reg="Amphorina">A.</tp:taxon-name-part> <tp:taxon-name-part taxon-name-part-type="species" reg="pallida">pallida</tp:taxon-name-part></tp:taxon-name></italic> by having reddish orange and not orange-yellow pigment spots (in spotted forms), the presence of a distinct, sometimes dotted white line along the foot edge, the shape of the cerata with attenuated apices, and a small ampulla. The present materials are well consistent with the original description of <italic><tp:taxon-name><tp:taxon-name-part taxon-name-part-type="genus" reg="Amphorina">A.</tp:taxon-name-part> <tp:taxon-name-part taxon-name-part-type="species" reg="linensis">linensis</tp:taxon-name-part></tp:taxon-name></italic> (Garcia-Gomez et al. 1990) in such key characters as the shape of the cerata, the presence of a distinct white dotted line along the foot and reddish spots in some specimens, and the shape of the receptaculum seminis and prostate, but there are some differences in the number of rows of the radula, most likely due to specimen size differences. Adriatic specimens differ from the Atlantic ones in having a larger size and different colouration. There is often a light blue pigmentation that covers the cerata, rhinophores and oral tentacles, partially or completely, often the whole animal has a bluish appearance. No specimens with dorsal reddish spots have been found so far on the Adriatic coast. Mediterranean specimens of <italic><tp:taxon-name><tp:taxon-name-part taxon-name-part-type="genus" reg="Amphorina">A.</tp:taxon-name-part> <tp:taxon-name-part taxon-name-part-type="species" reg="linensis">linensis</tp:taxon-name-part></tp:taxon-name></italic> have been frequently misidentified in the literature as <italic><tp:taxon-name><tp:taxon-name-part taxon-name-part-type="genus" reg="Eubranchus">Eubranchus</tp:taxon-name-part> <tp:taxon-name-part taxon-name-part-type="species" reg="tricolor">tricolor</tp:taxon-name-part></tp:taxon-name></italic>.</p><p>Minimum uncorrected p-distances of the COI marker which separate <italic><tp:taxon-name><tp:taxon-name-part taxon-name-part-type="genus" reg="Amphorina">A.</tp:taxon-name-part> <tp:taxon-name-part taxon-name-part-type="species" reg="linensis">linensis</tp:taxon-name-part></tp:taxon-name></italic> from <italic><tp:taxon-name><tp:taxon-name-part taxon-name-part-type="genus" reg="Amphorina">A.</tp:taxon-name-part> <tp:taxon-name-part taxon-name-part-type="species" reg="viriola">viriola</tp:taxon-name-part></tp:taxon-name></italic> sp. nov., <italic><tp:taxon-name><tp:taxon-name-part taxon-name-part-type="genus" reg="Amphorina">A.</tp:taxon-name-part> <tp:taxon-name-part taxon-name-part-type="species" reg="andra">andra</tp:taxon-name-part></tp:taxon-name></italic> sp. nov., <italic><tp:taxon-name><tp:taxon-name-part taxon-name-part-type="genus" reg="Amphorina">A.</tp:taxon-name-part> <tp:taxon-name-part taxon-name-part-type="species" reg="farrani">farrani</tp:taxon-name-part></tp:taxon-name></italic>, and <italic><tp:taxon-name><tp:taxon-name-part taxon-name-part-type="genus" reg="Amphorina">A.</tp:taxon-name-part> <tp:taxon-name-part taxon-name-part-type="species" reg="pallida">pallida</tp:taxon-name-part></tp:taxon-name></italic> are 9.15%, 11.42%, 10.05%, and 13.70% respectively.</p></tp:treatment-sec><tp:treatment-sec><!--Section generated to contain objects referenced in tp:taxon-treatment.--><fig id="F1" position="float" orientation="portrait"><object-id xmlns:xlink="http://www.w3.org/1999/xlink" content-type="doi" xlink:type="simple">10.3897/zookeys.917.47444.figure1</object-id><object-id xmlns:xlink="http://www.w3.org/1999/xlink" content-type="arpha" xlink:type="simple">B4D7CD76-C07D-5480-B3DB-F5046425D014</object-id><label>Figure 1.</label><caption><p>Phylogenetic relationships of <italic><tp:taxon-name><tp:taxon-name-part taxon-name-part-type="genus" reg="Amphorina">Amphorina</tp:taxon-name-part></tp:taxon-name></italic> nudibranchs based on the COI+16S+H3 concatenated dataset inferred by Bayesian Inference (BI). The posterior probabilities from BI/ bootstrap values for Maximum Likelihood (ML) are shown.</p></caption><graphic xmlns:xlink="http://www.w3.org/1999/xlink" xlink:href="zookeys-917-015-g001.jpg" position="float" orientation="portrait" xlink:type="simple" id="oo_388062.jpg"><uri content-type="original_file" xlink:type="simple">https://binary.pensoft.net/fig/388062</uri></graphic></fig><fig id="F2" position="float" orientation="portrait"><object-id xmlns:xlink="http://www.w3.org/1999/xlink" content-type="doi" xlink:type="simple">10.3897/zookeys.917.47444.figure2</object-id><object-id xmlns:xlink="http://www.w3.org/1999/xlink" content-type="arpha" xlink:type="simple">FEED7F47-60B6-5F16-9DAC-6B199F4F8A72</object-id><label>Figure 2.</label><caption><p>The haplotype network based on cytochrome c oxidase subunit I (COI) molecular data showing genetic mutations occurring within species of the genus <italic><tp:taxon-name><tp:taxon-name-part taxon-name-part-type="genus" reg="Amphorina">Amphorina</tp:taxon-name-part></tp:taxon-name></italic> (<bold>A</bold>). Statistical test of the reliability of the bathymetric distribution patterns (and correlated with depths of brackish and marine environments) of <italic><tp:taxon-name><tp:taxon-name-part taxon-name-part-type="genus" reg="Amphorina">A.</tp:taxon-name-part> <tp:taxon-name-part taxon-name-part-type="species" reg="viriola">viriola</tp:taxon-name-part></tp:taxon-name></italic> sp. nov. (red bar) and <italic><tp:taxon-name><tp:taxon-name-part taxon-name-part-type="genus" reg="Amphorina">A.</tp:taxon-name-part> <tp:taxon-name-part taxon-name-part-type="species" reg="andra">andra</tp:taxon-name-part></tp:taxon-name></italic> sp. nov. (blue bar) in Swedish waters (<bold>B</bold>). All specimens of <italic><tp:taxon-name><tp:taxon-name-part taxon-name-part-type="genus" reg="Amphorina">A.</tp:taxon-name-part> <tp:taxon-name-part taxon-name-part-type="species" reg="viriola">viriola</tp:taxon-name-part></tp:taxon-name></italic> sp. nov. occur strictly in a very shallow brackish water layer above the halocline (salinity usually ca. 24–25‰), whereas in the same geographic region <italic><tp:taxon-name><tp:taxon-name-part taxon-name-part-type="genus" reg="Amphorina">A.</tp:taxon-name-part> <tp:taxon-name-part taxon-name-part-type="species" reg="andra">andra</tp:taxon-name-part></tp:taxon-name></italic> sp. nov. occur only below the halocline (at ca. 15 m depth) in waters with more stable oceanic salinity at 34–35‰.</p></caption><graphic xmlns:xlink="http://www.w3.org/1999/xlink" xlink:href="zookeys-917-015-g002.jpg" position="float" orientation="portrait" xlink:type="simple" id="oo_388063.jpg"><uri content-type="original_file" xlink:type="simple">https://binary.pensoft.net/fig/388063</uri></graphic></fig><fig id="F3" position="float" orientation="portrait"><object-id xmlns:xlink="http://www.w3.org/1999/xlink" content-type="doi" xlink:type="simple">10.3897/zookeys.917.47444.figure3</object-id><object-id xmlns:xlink="http://www.w3.org/1999/xlink" content-type="arpha" xlink:type="simple">ADD51627-403B-5010-9481-09F4733F224F</object-id><label>Figure 3.</label><caption><p>Periodic-like presentation of colour variation patterns among all species of the genus <italic><tp:taxon-name><tp:taxon-name-part taxon-name-part-type="genus" reg="Amphorina">Amphorina</tp:taxon-name-part></tp:taxon-name></italic>, represented as vertical rows. Three main periods (horizontal rows), each with several subperiods are presented with spotless body/colourless forms at the bottom to forms with a maximal number of spots/coloured body at the top. Note that different species fundamentally display similar colouration patterns, but not all species display all colourations, so some morphs in particular species (e.g., forms with extensive surface pigmentation and dark body in <italic><tp:taxon-name><tp:taxon-name-part taxon-name-part-type="genus" reg="Amphorina">A.</tp:taxon-name-part> <tp:taxon-name-part taxon-name-part-type="species" reg="farrani">farrani</tp:taxon-name-part></tp:taxon-name></italic>, <italic><tp:taxon-name><tp:taxon-name-part taxon-name-part-type="genus" reg="Amphorina">A.</tp:taxon-name-part> <tp:taxon-name-part taxon-name-part-type="species" reg="linensis">linensis</tp:taxon-name-part></tp:taxon-name></italic>, and <italic><tp:taxon-name><tp:taxon-name-part taxon-name-part-type="genus" reg="Amphorina">A.</tp:taxon-name-part> <tp:taxon-name-part taxon-name-part-type="species" reg="pallida">pallida</tp:taxon-name-part></tp:taxon-name></italic>) can either be eventually discovered or do not exist, by some further constraints of the developmental system. Non-observed forms for each particular species are indicated as “unkn” = “unknown”). * = Image from <xref ref-type="bibr" rid="B3">Alder and Hancock 1845</xref>.</p></caption><graphic xmlns:xlink="http://www.w3.org/1999/xlink" xlink:href="zookeys-917-015-g003.jpg" position="float" orientation="portrait" xlink:type="simple" id="oo_388064.jpg"><uri content-type="original_file" xlink:type="simple">https://binary.pensoft.net/fig/388064</uri></graphic></fig><fig id="F4" position="float" orientation="portrait"><object-id xmlns:xlink="http://www.w3.org/1999/xlink" content-type="doi" xlink:type="simple">10.3897/zookeys.917.47444.figure4</object-id><object-id xmlns:xlink="http://www.w3.org/1999/xlink" content-type="arpha" xlink:type="simple">A33CB133-7F71-5B62-84F7-8D0447022313</object-id><label>Figure 4.</label><caption><p><italic><tp:taxon-name><tp:taxon-name-part taxon-name-part-type="genus" reg="Amphorina">Amphorina</tp:taxon-name-part> <tp:taxon-name-part taxon-name-part-type="species" reg="farrani">farrani</tp:taxon-name-part></tp:taxon-name></italic> (Alder &amp; Hancock, 1844) (<bold>a–c</bold>), <italic><tp:taxon-name><tp:taxon-name-part taxon-name-part-type="genus" reg="Amphorina">A.</tp:taxon-name-part> <tp:taxon-name-part taxon-name-part-type="species" reg="linensis">linensis</tp:taxon-name-part></tp:taxon-name></italic> (Garcia-Gomez, Cervera &amp; Garcia, 1990) (<bold>d, e</bold>) and <italic><tp:taxon-name><tp:taxon-name-part taxon-name-part-type="genus" reg="Amphorina">A.</tp:taxon-name-part> <tp:taxon-name-part taxon-name-part-type="species" reg="pallida">pallida</tp:taxon-name-part></tp:taxon-name></italic> (Alder &amp; Hancock, 1842) (<bold>f, g</bold>). <bold>a</bold><italic><tp:taxon-name><tp:taxon-name-part taxon-name-part-type="genus" reg="Amphorina">A.</tp:taxon-name-part> <tp:taxon-name-part taxon-name-part-type="species" reg="farrani">farrani</tp:taxon-name-part></tp:taxon-name></italic>, neotype GNM9268, UK, a1, head; a2, tail; a3, cerata; a4, posterior part of radula (SEM, scale bar 20 μm); a5, posterior part of radula (10 μm); a6, anterior part of radula (10 μm); a7, jaw (light microscopy); a8, jaw (SEM, 100 μm); a9, jaw details (20 μm); a10, details of stylet (3 μm); a11, penis with stylet (30 μm) <bold>b</bold><italic><tp:taxon-name><tp:taxon-name-part taxon-name-part-type="genus" reg="Amphorina">A.</tp:taxon-name-part> <tp:taxon-name-part taxon-name-part-type="species" reg="farrani">farrani</tp:taxon-name-part></tp:taxon-name></italic>, image from description of <italic><tp:taxon-name><tp:taxon-name-part taxon-name-part-type="genus" reg="Eolis">Eolis</tp:taxon-name-part> <tp:taxon-name-part taxon-name-part-type="species" reg="farrani">farrani</tp:taxon-name-part></tp:taxon-name></italic> in <xref ref-type="bibr" rid="B3">Alder and Hancock 1845</xref> (not in copyright), b1, head; b2, tail with orange-yellow colouration; b3, cerata <bold>c</bold><italic><tp:taxon-name><tp:taxon-name-part taxon-name-part-type="genus" reg="Amphorina">A.</tp:taxon-name-part> <tp:taxon-name-part taxon-name-part-type="species" reg="farrani">farrani</tp:taxon-name-part></tp:taxon-name></italic>, France, Mediterranean, (external data – ZMMU Op-702), с1, head; с2, tail; с3, cerata; (internal data – GNM9278), с4, posterior part of radula (50 μm); с5, anterior part of radula (20 μm); с6, anterior part of radula (20 μm); с7, jaw (100 μm) <bold>d</bold><italic><tp:taxon-name><tp:taxon-name-part taxon-name-part-type="genus" reg="Amphorina">A.</tp:taxon-name-part> <tp:taxon-name-part taxon-name-part-type="species" reg="linensis">linensis</tp:taxon-name-part></tp:taxon-name></italic> GNM9392, Sweden, d1, head; d2, tail and cerata <bold>e</bold><italic><tp:taxon-name><tp:taxon-name-part taxon-name-part-type="genus" reg="Amphorina">A.</tp:taxon-name-part> <tp:taxon-name-part taxon-name-part-type="species" reg="linensis">linensis</tp:taxon-name-part></tp:taxon-name></italic> ZMMU Op-707, Mediterranean, Croatia, e1, head; e2, tail and cerata; e3, posterior part of radula (20 μm); e4, anterior part of radula (20 μm); e5, anterior part of radula (20 μm); e6, jaw (light microscopy); e7, jaw (SEM, 200 μm); e8, jaw details (50 μm); e9, stylet details (10 μm); e10, penis with stylet (100 μm) <bold>f</bold><italic><tp:taxon-name><tp:taxon-name-part taxon-name-part-type="genus" reg="Amphorina">A.</tp:taxon-name-part> <tp:taxon-name-part taxon-name-part-type="species" reg="pallida">pallida</tp:taxon-name-part></tp:taxon-name></italic> ZMMU Op-710, Norway, f1, head; f2, tail and cerata; f3, radula (100 μm); f4, penis with stylet (100 μm) <bold>g</bold><italic><tp:taxon-name><tp:taxon-name-part taxon-name-part-type="genus" reg="Amphorina">A.</tp:taxon-name-part> <tp:taxon-name-part taxon-name-part-type="species" reg="pallida">pallida</tp:taxon-name-part></tp:taxon-name></italic> ZMMU Op-712, Norway, g1, head; g2, tail and cerata; g3, posterior part of radula (100 μm); g4, anterior part of radula (30 μm); g5, jaw (light microscopy); g6, jaw (SEM, 100 μm); g7, jaw details (20 μm).</p></caption><graphic xmlns:xlink="http://www.w3.org/1999/xlink" xlink:href="zookeys-917-015-g004.jpg" position="float" orientation="portrait" xlink:type="simple" id="oo_388065.jpg"><uri content-type="original_file" xlink:type="simple">https://binary.pensoft.net/fig/388065</uri></graphic></fig><fig id="F7" position="float" orientation="portrait"><object-id xmlns:xlink="http://www.w3.org/1999/xlink" content-type="doi" xlink:type="simple">10.3897/zookeys.917.47444.figure7</object-id><object-id xmlns:xlink="http://www.w3.org/1999/xlink" content-type="arpha" xlink:type="simple">E84DE157-B29E-5C71-A14F-EA220A42A565</object-id><label>Figure 7.</label><caption><p>Reproductive systems, schemes. <bold>A</bold><italic><tp:taxon-name><tp:taxon-name-part taxon-name-part-type="genus" reg="Amphorina">Amphorina</tp:taxon-name-part> <tp:taxon-name-part taxon-name-part-type="species" reg="farrani">farrani</tp:taxon-name-part></tp:taxon-name></italic><bold>B</bold><italic><tp:taxon-name><tp:taxon-name-part taxon-name-part-type="genus" reg="Amphorina">Amphorina</tp:taxon-name-part> <tp:taxon-name-part taxon-name-part-type="species" reg="viriola">viriola</tp:taxon-name-part></tp:taxon-name></italic> sp. nov. <bold>C</bold><italic><tp:taxon-name><tp:taxon-name-part taxon-name-part-type="genus" reg="Amphorina">Amphorina</tp:taxon-name-part> <tp:taxon-name-part taxon-name-part-type="species" reg="andra">andra</tp:taxon-name-part></tp:taxon-name></italic> sp. nov. <bold>D</bold><italic><tp:taxon-name><tp:taxon-name-part taxon-name-part-type="genus" reg="Amphorina">Amphorina</tp:taxon-name-part> <tp:taxon-name-part taxon-name-part-type="species" reg="linensis">linensis</tp:taxon-name-part></tp:taxon-name></italic><bold>E</bold><italic><tp:taxon-name><tp:taxon-name-part taxon-name-part-type="genus" reg="Amphorina">Amphorina</tp:taxon-name-part> <tp:taxon-name-part taxon-name-part-type="species" reg="pallida">pallida</tp:taxon-name-part></tp:taxon-name></italic>. Abbreviations: am–ampulla, fgm–female gland mass, pg–supplementary (“penial”) gland, pr–prostate, psh–penial sheath, rs–receptaculum seminis.</p></caption><graphic xmlns:xlink="http://www.w3.org/1999/xlink" xlink:href="zookeys-917-015-g007.jpg" position="float" orientation="portrait" xlink:type="simple" id="oo_388068.jpg"><uri content-type="original_file" xlink:type="simple">https://binary.pensoft.net/fig/388068</uri></graphic></fig></tp:treatment-sec><ref-list><ref id="B3"><mixed-citation xmlns:xlink="http://www.w3.org/1999/xlink" xlink:type="simple"><person-group><name name-style="western"><surname>Alder</surname><given-names>J</given-names></name><name name-style="western"><surname>Hancock</surname><given-names>A</given-names></name></person-group> (<year>1845</year>) A monograph of the British Nudibranchiate <tp:taxon-name><tp:taxon-name-part taxon-name-part-type="phylum">Mollusca</tp:taxon-name-part></tp:taxon-name>: with figures of all the species. Ray Society, London, 1–54. <ext-link xlink:type="simple" ext-link-type="doi" xlink:href="10.5962/bhl.title.65015">https://doi.org/10.5962/bhl.title.65015</ext-link></mixed-citation></ref><ref id="B51"><mixed-citation xmlns:xlink="http://www.w3.org/1999/xlink" xlink:type="simple"><person-group><name name-style="western"><surname>Martynov</surname><given-names>AV</given-names></name></person-group> (<year>1998</year>) <article-title>Opisthobranch molluscs (<tp:taxon-name><tp:taxon-name-part taxon-name-part-type="class">Gastropoda</tp:taxon-name-part></tp:taxon-name>, <tp:taxon-name><tp:taxon-name-part taxon-name-part-type="subclass">Opisthobranchia</tp:taxon-name-part></tp:taxon-name>) of the family <tp:taxon-name><tp:taxon-name-part taxon-name-part-type="family">Eubranchidae</tp:taxon-name-part></tp:taxon-name>: the taxonomic composition and two new species from the Sea of Japan.</article-title><source>Zoologichesky Zhurnal</source><volume>77</volume>: <fpage>763</fpage>–<lpage>777</lpage>.</mixed-citation></ref><ref id="B77"><mixed-citation xmlns:xlink="http://www.w3.org/1999/xlink" xlink:type="simple"><person-group><name name-style="western"><surname>Trainito</surname><given-names>E</given-names></name><name name-style="western"><surname>Doneddu</surname><given-names>M</given-names></name></person-group> (<year>2014</year>) <source>Nudibranchi del Mediterraneo.</source><publisher-name>Il Castello</publisher-name>, <publisher-loc>Milano</publisher-loc>, <size units="page">192 pp</size>.</mixed-citation></ref><ref id="B59"><mixed-citation xmlns:xlink="http://www.w3.org/1999/xlink" xlink:type="simple"><person-group><name name-style="western"><surname>Prkić</surname><given-names>J</given-names></name><name name-style="western"><surname>Petani</surname><given-names>A</given-names></name><name name-style="western"><surname>Iglić</surname><given-names>Đ</given-names></name><name name-style="western"><surname>Lanča</surname><given-names>L</given-names></name></person-group> (<year>2018</year>) <source>Stražnjoškržnjaci Jadranskoga mora, Slikovni atlas i popis hrvatskih vrsta / Opisthobranchs of the Adriatic Sea, Photographic atlas and list of Croatian species.</source><publisher-name>Ronilački klub Sveti Roko</publisher-name>, <publisher-loc>Bibinje</publisher-loc>, <size units="page">464 pp</size>.</mixed-citation></ref></ref-list></tp:taxon-treatment>
