# Supplementary material for: Fine-scale species delimitation: speciation in process and periodic patterns in nudibranch diversity
Source: Zookeys. 2020 Mar 9;917:15–50. doi: 10.3897/zookeys.917.47444 (PMC7076062; doi:10.3897/zookeys.917.47444)
Supplement: XML Treatment for Amphorina pallida [file zookeys.917.47444-treatment6.xml]

<!DOCTYPE tp:taxon-treatment
  PUBLIC "-//TaxonX//DTD Taxonomic Treatment Publishing DTD v0 20100105//EN" "tax-treatment-NSO.dtd">
<tp:taxon-treatment xmlns:tp="http://www.plazi.org/taxpub"><tp:treatment-meta><kwd-group><label>Taxon classification</label><kwd><named-content xmlns:xlink="http://www.w3.org/1999/xlink" content-type="kingdom">Animalia</named-content></kwd><kwd><named-content xmlns:xlink="http://www.w3.org/1999/xlink" content-type="order"> Nudibranchia</named-content></kwd><kwd><named-content xmlns:xlink="http://www.w3.org/1999/xlink" content-type="family">Eubranchidae</named-content></kwd></kwd-group><mixed-citation publication-type="journal"><person-group><name><surname>Korshunova</surname><given-names>Tatiana</given-names></name><name><surname>Malmberg</surname><given-names>Klas</given-names></name><name><surname>Prkić</surname><given-names>Jakov</given-names></name><name><surname>Petani</surname><given-names>Alen</given-names></name><name><surname>Fletcher</surname><given-names>Karin</given-names></name><name><surname>Lundin</surname><given-names>Kennet</given-names></name><name><surname>Martynov</surname><given-names>Alexander</given-names></name></person-group><article-title>Fine-scale species delimitation: speciation in process and periodic patterns in nudibranch diversity</article-title><source>Zookeys</source><day>09</day><month>3</month><year>2020</year><volume>917</volume><fpage>15</fpage><lpage>50</lpage><pub-id pub-id-type="doi">10.3897/zookeys.917.47444</pub-id></mixed-citation></tp:treatment-meta><tp:nomenclature><tp:taxon-name><object-id xmlns:xlink="http://www.w3.org/1999/xlink" content-type="arpha" xlink:type="simple">A10B9874-7B1C-5B78-A05F-171F44AA00DE</object-id>
              <tp:taxon-name-part taxon-name-part-type="genus" reg="Amphorina">Amphorina</tp:taxon-name-part>
              <tp:taxon-name-part taxon-name-part-type="species" reg="pallida">pallida</tp:taxon-name-part>
            </tp:taxon-name><tp:taxon-authority>(Alder &amp; Hancock, 1842)</tp:taxon-authority><xref ref-type="fig" rid="F1">Figures 1</xref><xref ref-type="fig" rid="F2">, 2</xref><xref ref-type="fig" rid="F3">, 3</xref><xref ref-type="fig" rid="F4">, 4f–g</xref><xref ref-type="fig" rid="F7">, 7E</xref><tp:nomenclature-citation-list><tp:nomenclature-citation><tp:taxon-name>
                  <tp:taxon-name-part taxon-name-part-type="genus" reg="Eolis">Eolis</tp:taxon-name-part> <tp:taxon-name-part taxon-name-part-type="species" reg="pallida">pallida</tp:taxon-name-part></tp:taxon-name><comment>Alder &amp; Hancock, 1842: 35–36.</comment></tp:nomenclature-citation><tp:nomenclature-citation><tp:taxon-name>
                  <tp:taxon-name-part taxon-name-part-type="genus" reg="Eolis">Eolis</tp:taxon-name-part> <tp:taxon-name-part taxon-name-part-type="species" reg="minuta">minuta</tp:taxon-name-part></tp:taxon-name><comment>Alder &amp; Hancock, 1842: 36.</comment></tp:nomenclature-citation><tp:nomenclature-citation><tp:taxon-name>
                  <tp:taxon-name-part taxon-name-part-type="genus" reg="Eolis">Eolis</tp:taxon-name-part> <tp:taxon-name-part taxon-name-part-type="species" reg="picta">picta</tp:taxon-name-part></tp:taxon-name><comment>Alder &amp; Hancock, 1845: fam. 3, pl. 33.</comment></tp:nomenclature-citation><tp:nomenclature-citation><tp:taxon-name>
                  <tp:taxon-name-part taxon-name-part-type="genus" reg="Eolis">Eolis</tp:taxon-name-part> <tp:taxon-name-part taxon-name-part-type="species" reg="flavescens">flavescens</tp:taxon-name-part></tp:taxon-name><comment>Friele &amp; Hansen, 1876: 78.</comment></tp:nomenclature-citation><tp:nomenclature-citation><tp:taxon-name>
                  <tp:taxon-name-part taxon-name-part-type="genus" reg="Eubranchus">Eubranchus</tp:taxon-name-part> <tp:taxon-name-part taxon-name-part-type="species" reg="pallidus">pallidus</tp:taxon-name-part></tp:taxon-name><comment>(Alder &amp; Hancock, 1842): <xref ref-type="bibr" rid="B20">Edmunds and Kress 1969</xref>: 893–896, text figs 1, 3–6.</comment></tp:nomenclature-citation><tp:nomenclature-citation><tp:taxon-name>
                  <tp:taxon-name-part taxon-name-part-type="genus" reg="Amphorina">Amphorina</tp:taxon-name-part> <tp:taxon-name-part taxon-name-part-type="species" reg="pallida">pallida</tp:taxon-name-part></tp:taxon-name><comment>(Alder &amp; Hancock, 1842): <xref ref-type="bibr" rid="B51">Martynov 1998</xref>: 775.</comment></tp:nomenclature-citation></tp:nomenclature-citation-list></tp:nomenclature><tp:treatment-sec sec-type="material" id="SECID0EVOBG"><title>Material examined.</title><p>NE Atlantic, Skagerrak, Sweden, Region Västra Götaland, Bohuslän county, town of Smögen, outermost skerries, Pesaskär (<named-content xmlns:xlink="http://www.w3.org/1999/xlink" content-type="dwc:verbatimCoordinates" xlink:type="simple"><named-content content-type="geo-json" specific-use="{&#34;type&#34;:&#34;Point&#34;,&#34;coordinates&#34;:[11.322500,58.603056]}" id="NCID0E5OBG" xlink:type="simple">58°35'71"N, 11°18'81"E</named-content></named-content>), 16–30 m depth, 14 Apr 2012, coll. Klas Malmberg (GNM <tp:taxon-name><tp:taxon-name-part taxon-name-part-type="class">Gastropoda</tp:taxon-name-part></tp:taxon-name> – 8883, two specimens in same lot 10 and 7 mm in length, live, preserved length 7 and 5 mm, respectively). NE Atlantic, Skagerrak, Sweden, Region Västra Götaland, Bohuslän county, town of Smögen, outermost skerries, Pesaskär (<named-content xmlns:xlink="http://www.w3.org/1999/xlink" content-type="dwc:verbatimCoordinates" xlink:type="simple"><named-content content-type="geo-json" specific-use="{&#34;type&#34;:&#34;Point&#34;,&#34;coordinates&#34;:[11.392500,58.116667]}" id="NCID0ELPBG" xlink:type="simple">58°07'00"N, 10°83'33"E</named-content></named-content>), 10–30 m depth, 01 May 2012, coll. Klas Malmberg (GNM <tp:taxon-name><tp:taxon-name-part taxon-name-part-type="class">Gastropoda</tp:taxon-name-part></tp:taxon-name> – 8928, four specimens in same lot, 13, 10, 10, and 8 mm in length, respectively, live, preserved length 9,7,7 and 6 mm, respectively). NE Atlantic, the United Kingdom, Scotland, Loch Fyne, Glas Eilean, (<named-content xmlns:xlink="http://www.w3.org/1999/xlink" content-type="dwc:verbatimCoordinates" xlink:type="simple"><named-content content-type="geo-json" specific-use="{&#34;type&#34;:&#34;Point&#34;,&#34;coordinates&#34;:[-5.366667,56.000000]}" id="NCID0EYPBG" xlink:type="simple">56°00'00"N, 05°22'00"W</named-content></named-content>), 16 m depth, 25 Jan 2015, coll. Jim Anderson, one specimen (GNM <tp:taxon-name><tp:taxon-name-part taxon-name-part-type="class">Gastropoda</tp:taxon-name-part></tp:taxon-name> –9094, preserved length 4 mm). NE Atlantic, Skagerrak, Sweden, Region Västra Götaland, Bohuslän county, town of Smögen, outermost sker<!--PageBreak-->ries (<named-content xmlns:xlink="http://www.w3.org/1999/xlink" content-type="dwc:verbatimCoordinates" xlink:type="simple"><named-content content-type="geo-json" specific-use="{&#34;type&#34;:&#34;Point&#34;,&#34;coordinates&#34;:[11.200000,58.350000]}" id="NCID0EHQBG" xlink:type="simple">58°21'00"N, 11°12'00"E</named-content></named-content>), 10–20 m depth, 01 May 2015, coll. Klas Malmberg, four specimens (GNM <tp:taxon-name><tp:taxon-name-part taxon-name-part-type="class">Gastropoda</tp:taxon-name-part></tp:taxon-name> – 9218, 12 mm in length, live, preserved length 10 mm, GNM <tp:taxon-name><tp:taxon-name-part taxon-name-part-type="class">Gastropoda</tp:taxon-name-part></tp:taxon-name> – 9219, 14 mm in length, live, preserved length 12 mm, GNM <tp:taxon-name><tp:taxon-name-part taxon-name-part-type="class">Gastropoda</tp:taxon-name-part></tp:taxon-name> – 9249, 9 mm in length, live, preserved length 7 mm, GNM <tp:taxon-name><tp:taxon-name-part taxon-name-part-type="class">Gastropoda</tp:taxon-name-part></tp:taxon-name> – 9250, preserved length 3.5 mm). NE Atlantic, the United Kingdom, Scotland, Loch Fyne, Glas, Eilean (<named-content xmlns:xlink="http://www.w3.org/1999/xlink" content-type="dwc:verbatimCoordinates" xlink:type="simple"><named-content content-type="geo-json" specific-use="{&#34;type&#34;:&#34;Point&#34;,&#34;coordinates&#34;:[-5.383333,55.950000]}" id="NCID0EDRBG" xlink:type="simple">55°57'00"N, 05°23'00"W</named-content></named-content>), 16 m depth, 25 Jan 2015, coll. Jim Anderson, one specimen (GNM <tp:taxon-name><tp:taxon-name-part taxon-name-part-type="class">Gastropoda</tp:taxon-name-part></tp:taxon-name> – 9387, preserved length 10 mm). NE Atlantic, Skagerrak, Sweden, Region Västra Götaland, Bohuslän county, Väderö Islands (<named-content xmlns:xlink="http://www.w3.org/1999/xlink" content-type="dwc:verbatimCoordinates" xlink:type="simple"><named-content content-type="geo-json" specific-use="{&#34;type&#34;:&#34;Point&#34;,&#34;coordinates&#34;:[11.066667,58.566667]}" id="NCID0EQRBG" xlink:type="simple">58°34'00"N, 11°04'00"E</named-content></named-content>), 20 m depth, 10 Apr 2015, coll. Klas Malmberg, five specimens (GNM <tp:taxon-name><tp:taxon-name-part taxon-name-part-type="class">Gastropoda</tp:taxon-name-part></tp:taxon-name> – 9443, 10 mm in length, live, preserved length 8 mm, GNM <tp:taxon-name><tp:taxon-name-part taxon-name-part-type="class">Gastropoda</tp:taxon-name-part></tp:taxon-name> – 9444, 9 mm in length, live, preserved length 7 mm, GNM <tp:taxon-name><tp:taxon-name-part taxon-name-part-type="class">Gastropoda</tp:taxon-name-part></tp:taxon-name> – 9452, 9 mm in length, live, preserved length 6 mm, GNM <tp:taxon-name><tp:taxon-name-part taxon-name-part-type="class">Gastropoda</tp:taxon-name-part></tp:taxon-name> – 9453, 7 mm in length, live, preserved length 6 mm, GNM <tp:taxon-name><tp:taxon-name-part taxon-name-part-type="class">Gastropoda</tp:taxon-name-part></tp:taxon-name> – 9454, 11 mm in length, live, preserved length 9 mm). NE Atlantic, Skagerrak, Sweden, Region Västra Götaland, Bohuslän county, Gullmar Fjord, Släggabåden between Släggö Island, Lysekil and Kristineberg marine station (<named-content xmlns:xlink="http://www.w3.org/1999/xlink" content-type="dwc:verbatimCoordinates" xlink:type="simple"><named-content content-type="geo-json" specific-use="{&#34;type&#34;:&#34;Point&#34;,&#34;coordinates&#34;:[11.450000,58.269444]}" id="NCID0ERSBG" xlink:type="simple">58°15'70"N, 11°26'60"E</named-content></named-content>), 50–55 m depth, soft clay bottom, 01 Jun 2017, coll. Kennet Lundin (GNM <tp:taxon-name><tp:taxon-name-part taxon-name-part-type="class">Gastropoda</tp:taxon-name-part></tp:taxon-name> – 9501, 5 mm in length, live, preserved length 4 mm). NE Atlantic, Skagerrak, Sweden, Region Västra Götaland, Bohuslän county, Ide fjord, close to Svarte Jan lighthouse (<named-content xmlns:xlink="http://www.w3.org/1999/xlink" content-type="dwc:verbatimCoordinates" xlink:type="simple"><named-content content-type="geo-json" specific-use="{&#34;type&#34;:&#34;Point&#34;,&#34;coordinates&#34;:[11.316667,59.116667]}" id="NCID0E5SBG" xlink:type="simple">59°07'00”N, 11°19'00"E</named-content></named-content>), 20 m depth, 01 Sept 2015, coll. Klas Malmberg (GNM <tp:taxon-name><tp:taxon-name-part taxon-name-part-type="class">Gastropoda</tp:taxon-name-part></tp:taxon-name> – 9695, 4 mm in length, live, preserved length 3 mm). NE Atlantic, the United Kingdom, Northern Ireland, Portaferry (<named-content xmlns:xlink="http://www.w3.org/1999/xlink" content-type="dwc:verbatimCoordinates" xlink:type="simple"><named-content content-type="geo-json" specific-use="{&#34;type&#34;:&#34;Point&#34;,&#34;coordinates&#34;:[-5.583333,54.383333]}" id="NCID0ELTBG" xlink:type="simple">54°23'00"N, 05°35'00"W</named-content></named-content>), 10–20 m depth, soft clay bottom, 14 Mar 2015, coll. Bernard Picton (GNM <tp:taxon-name><tp:taxon-name-part taxon-name-part-type="class">Gastropoda</tp:taxon-name-part></tp:taxon-name> – 9597, preserved length 5 mm). NE Atlantic, the United Kingdom, Northern Ireland, Portaferry (<named-content xmlns:xlink="http://www.w3.org/1999/xlink" content-type="dwc:verbatimCoordinates" xlink:type="simple"><named-content content-type="geo-json" specific-use="{&#34;type&#34;:&#34;Point&#34;,&#34;coordinates&#34;:[-5.583333,54.383333]}" id="NCID0EYTBG" xlink:type="simple">54°23'00"N, 05°35'00"W</named-content></named-content>), 10–25 m depth, soft clay bottom, 10 Mar 2014, coll. Bernard Picton (GNM <tp:taxon-name><tp:taxon-name-part taxon-name-part-type="class">Gastropoda</tp:taxon-name-part></tp:taxon-name> – 9601, preserved length 11 mm). NE Atlantic, Norway, Gulen Dive Center (<named-content xmlns:xlink="http://www.w3.org/1999/xlink" content-type="dwc:verbatimCoordinates" xlink:type="simple"><named-content content-type="geo-json" specific-use="{&#34;type&#34;:&#34;Point&#34;,&#34;coordinates&#34;:[5.129750,60.957531]}" id="NCID0EFUBG" xlink:type="simple">60°57'27.11"N, 5°07'47.10"E</named-content></named-content>), depth 15–20 m, stones, collectors T.A. Korshunova, A.V. Martynov, five specimens (ZMMU Op-708, 17.03.2014, ca. 20 mm in length, live, ca. 8 mm in length, preserved, ZMMU Op-709, 17.03.2014, ca. 15 mm in length, live, ca. 6 mm in length, preserved, ZMMU Op-710, 19.03.2015, 18 mm in length, live, 7 mm in length, preserved, ZMMU Op-711, 07 Mar 2016, 10 mm in length, live, ca. 5 mm in length, preserved, ZMMU Op-712, 12.5 mm in length, live, ca. 6 mm in length, preserved).</p></tp:treatment-sec><tp:treatment-sec sec-type="diagnosis" id="SECID0EWUBG"><title>Diagnosis.</title><p>Body up to 25 mm; dorsal pigment spots (if present), small and often rounded, forming an almost continuous orange-brownish covering; in specimens with dorsal pigment spots there is never any colouration of the tail; completely pale specimens likewise lack a tail spot; absence of light pinkish subapical ring on cerata; absence of punctuated white line on external edge of foot; cerata commonly moderate in width without distinctly attenuated apices; digestive gland in cerata relatively broad without distinct short branches; up to four anterior rows of cerata; radular formula 18–41 × 1.1.1, copulative stylet long and bent at the top, receptaculum seminis oval without stalk and widened base.</p></tp:treatment-sec><tp:treatment-sec sec-type="description" id="SECID0E2UBG"><title>Description.</title><p><bold><italic>External morphology</italic>.</bold> The length of adult specimens may reach 25 mm. The body is narrow. The rhinophores are smooth and 1.5–2 times longer than the oral ten<!--PageBreak-->tacles. The cerata are relatively long, very broad, with distinctly attenuated apices. Ceratal formula of the specimen ZMMU Op-708 from Norway: right (2, 4, 3, 5; anus, 5, 3, 3, 2, 2) left (1, 3, 3, 5; anus, 4, 4, 3, 2, 2). The foot is narrow, anteriorly without foot corners.</p><p><bold><italic>Colour</italic>.</bold> There are three main and eight subdivisions of colour variations (Fig. <xref ref-type="fig" rid="F3">3</xref>), from a completely pale body and cerata without spots to specimens with many small rounded reddish orange/brownish pigment spots on the body and cerata. In specimens with distinct dorsal pigment spots, there is never any pigment on the tail. No specimens with blackish body pigmentation or uniformly bright orange colouration were ever observed. Absence of light pinkish subapical ring on cerata. Absence of line or row of dots of white pigment on external edge of foot. The upper part of the rhinophores is often covered with white, relatively dense spots, or in some specimens with dense orange-reddish pigment, but without the formation of pigment rings. The oral tentacles are similarly coloured.</p><p><bold><italic>Anatomy</italic>.</bold> Digestive system (Fig. <xref ref-type="fig" rid="F4">4</xref>, f3, g3–g7). The jaws are triangularly ovoid. The masticatory processes of the jaws bear a single row of ca. 25 distinct denticles. The radular formula in two studied specimens from Norway (Op-711, Op-712) is 18–31 × 1.1.1. The radular teeth are yellowish. The central tooth is narrow, with a low cusp and four or five lateral denticles (three or less on the anteriormost eroded teeth), including smaller intercalated denticles that may occur in different parts of the tooth.</p><p><bold><italic>Reproductive system</italic>.</bold> (Fig. <xref ref-type="fig" rid="F7">7E</xref>). The ampulla is relatively small, not distinctly swollen (Fig. <xref ref-type="fig" rid="F7">7E</xref>, am). The prostate is distinct, extremely long and wide (Fig. <xref ref-type="fig" rid="F7">7E</xref>, pr). The very large, S-shaped prostate transits to a penial sheath, which contains a conical penis with a long chitinous stylet, bent in the middle (Fig. <xref ref-type="fig" rid="F4">4</xref>, f4). A supplementary (“penial”) gland is relatively long but thin and inserts into the base of the penis (Fig. <xref ref-type="fig" rid="F7">7E</xref>, pg). The seminal receptacle is oval (Fig. <xref ref-type="fig" rid="F7">7E</xref>, rs) without either a stalk or a wide base. The female gland mass includes mucous and capsular glands (Fig. <xref ref-type="fig" rid="F7">7E</xref>, fgm).</p></tp:treatment-sec><tp:treatment-sec sec-type="distribution" id="SECID0EBXBG"><title>Distribution and habitats.</title><p>Western Mediterranean Sea and all European Atlantic coasts to northern Norway. On the Swedish west coast, it lives below the halocline.</p></tp:treatment-sec><tp:treatment-sec sec-type="remarks" id="SECID0EGXBG"><title>Remarks.</title><p>Morphologically <italic><tp:taxon-name><tp:taxon-name-part taxon-name-part-type="genus" reg="Amphorina">A.</tp:taxon-name-part> <tp:taxon-name-part taxon-name-part-type="species" reg="pallida">pallida</tp:taxon-name-part></tp:taxon-name></italic> differs from <italic><tp:taxon-name><tp:taxon-name-part taxon-name-part-type="genus" reg="Amphorina">A.</tp:taxon-name-part> <tp:taxon-name-part taxon-name-part-type="species" reg="farrani">farrani</tp:taxon-name-part></tp:taxon-name></italic>, <italic><tp:taxon-name><tp:taxon-name-part taxon-name-part-type="genus" reg="Amphorina">A.</tp:taxon-name-part> <tp:taxon-name-part taxon-name-part-type="species" reg="viriola">viriola</tp:taxon-name-part></tp:taxon-name></italic> sp. nov., <italic><tp:taxon-name><tp:taxon-name-part taxon-name-part-type="genus" reg="Amphorina">A.</tp:taxon-name-part> <tp:taxon-name-part taxon-name-part-type="species" reg="andra">andra</tp:taxon-name-part></tp:taxon-name></italic> sp. nov., and <italic><tp:taxon-name><tp:taxon-name-part taxon-name-part-type="genus" reg="Amphorina">A.</tp:taxon-name-part> <tp:taxon-name-part taxon-name-part-type="species" reg="linensis">linensis</tp:taxon-name-part></tp:taxon-name></italic> by small rounded brownish orange pigment spots on the body (in spotted forms), by small brownish orange spots on the cerata, and by a very large S-shaped prostate.</p><p>Minimum uncorrected p-distances of the COI marker which separate <italic><tp:taxon-name><tp:taxon-name-part taxon-name-part-type="genus" reg="Amphorina">A.</tp:taxon-name-part> <tp:taxon-name-part taxon-name-part-type="species" reg="pallida">pallida</tp:taxon-name-part></tp:taxon-name></italic> from <italic><tp:taxon-name><tp:taxon-name-part taxon-name-part-type="genus" reg="Amphorina">A.</tp:taxon-name-part> <tp:taxon-name-part taxon-name-part-type="species" reg="viriola">viriola</tp:taxon-name-part></tp:taxon-name></italic> sp. nov., <italic><tp:taxon-name><tp:taxon-name-part taxon-name-part-type="genus" reg="Amphorina">A.</tp:taxon-name-part> <tp:taxon-name-part taxon-name-part-type="species" reg="andra">andra</tp:taxon-name-part></tp:taxon-name></italic> sp. nov., <italic><tp:taxon-name><tp:taxon-name-part taxon-name-part-type="genus" reg="Amphorina">A.</tp:taxon-name-part> <tp:taxon-name-part taxon-name-part-type="species" reg="linensis">linensis</tp:taxon-name-part></tp:taxon-name></italic>, and <italic><tp:taxon-name><tp:taxon-name-part taxon-name-part-type="genus" reg="Amphorina">A.</tp:taxon-name-part> <tp:taxon-name-part taxon-name-part-type="species" reg="farrani">farrani</tp:taxon-name-part></tp:taxon-name></italic> are 8.92%, 9.59%, 10.05%, and 14.31% respectively.</p><fig id="F4" position="float" orientation="portrait"><object-id xmlns:xlink="http://www.w3.org/1999/xlink" content-type="doi" xlink:type="simple">10.3897/zookeys.917.47444.figure4</object-id><object-id xmlns:xlink="http://www.w3.org/1999/xlink" content-type="arpha" xlink:type="simple">A33CB133-7F71-5B62-84F7-8D0447022313</object-id><label>Figure 4.</label><caption><p><italic><tp:taxon-name><tp:taxon-name-part taxon-name-part-type="genus" reg="Amphorina">Amphorina</tp:taxon-name-part> <tp:taxon-name-part taxon-name-part-type="species" reg="farrani">farrani</tp:taxon-name-part></tp:taxon-name></italic> (Alder &amp; Hancock, 1844) (<bold>a–c</bold>), <italic><tp:taxon-name><tp:taxon-name-part taxon-name-part-type="genus" reg="Amphorina">A.</tp:taxon-name-part> <tp:taxon-name-part taxon-name-part-type="species" reg="linensis">linensis</tp:taxon-name-part></tp:taxon-name></italic> (Garcia-Gomez, Cervera &amp; Garcia, 1990) (<bold>d, e</bold>) and <italic><tp:taxon-name><tp:taxon-name-part taxon-name-part-type="genus" reg="Amphorina">A.</tp:taxon-name-part> <tp:taxon-name-part taxon-name-part-type="species" reg="pallida">pallida</tp:taxon-name-part></tp:taxon-name></italic> (Alder &amp; Hancock, 1842) (<bold>f, g</bold>). <bold>a</bold><italic><tp:taxon-name><tp:taxon-name-part taxon-name-part-type="genus" reg="Amphorina">A.</tp:taxon-name-part> <tp:taxon-name-part taxon-name-part-type="species" reg="farrani">farrani</tp:taxon-name-part></tp:taxon-name></italic>, neotype GNM9268, UK, a1, head; a2, tail; a3, cerata; a4, posterior part of radula (SEM, scale bar 20 μm); a5, posterior part of radula (10 μm); a6, anterior part of radula (10 μm); a7, jaw (light microscopy); a8, jaw (SEM, 100 μm); a9, jaw details (20 μm); a10, details of stylet (3 μm); a11, penis with stylet (30 μm) <bold>b</bold><italic><tp:taxon-name><tp:taxon-name-part taxon-name-part-type="genus" reg="Amphorina">A.</tp:taxon-name-part> <tp:taxon-name-part taxon-name-part-type="species" reg="farrani">farrani</tp:taxon-name-part></tp:taxon-name></italic>, image from description of <italic><tp:taxon-name><tp:taxon-name-part taxon-name-part-type="genus" reg="Eolis">Eolis</tp:taxon-name-part> <tp:taxon-name-part taxon-name-part-type="species" reg="farrani">farrani</tp:taxon-name-part></tp:taxon-name></italic> in <xref ref-type="bibr" rid="B3">Alder and Hancock 1845</xref> (not in copyright), b1, head; b2, tail with orange-yellow colouration; b3, cerata <bold>c</bold><italic><tp:taxon-name><tp:taxon-name-part taxon-name-part-type="genus" reg="Amphorina">A.</tp:taxon-name-part> <tp:taxon-name-part taxon-name-part-type="species" reg="farrani">farrani</tp:taxon-name-part></tp:taxon-name></italic>, France, Mediterranean, (external data – ZMMU Op-702), с1, head; с2, tail; с3, cerata; (internal data – GNM9278), с4, posterior part of radula (50 μm); с5, anterior part of radula (20 μm); с6, anterior part of radula (20 μm); с7, jaw (100 μm) <bold>d</bold><italic><tp:taxon-name><tp:taxon-name-part taxon-name-part-type="genus" reg="Amphorina">A.</tp:taxon-name-part> <tp:taxon-name-part taxon-name-part-type="species" reg="linensis">linensis</tp:taxon-name-part></tp:taxon-name></italic> GNM9392, Sweden, d1, head; d2, tail and cerata <bold>e</bold><italic><tp:taxon-name><tp:taxon-name-part taxon-name-part-type="genus" reg="Amphorina">A.</tp:taxon-name-part> <tp:taxon-name-part taxon-name-part-type="species" reg="linensis">linensis</tp:taxon-name-part></tp:taxon-name></italic> ZMMU Op-707, Mediterranean, Croatia, e1, head; e2, tail and cerata; e3, posterior part of radula (20 μm); e4, anterior part of radula (20 μm); e5, anterior part of radula (20 μm); e6, jaw (light microscopy); e7, jaw (SEM, 200 μm); e8, jaw details (50 μm); e9, stylet details (10 μm); e10, penis with stylet (100 μm) <bold>f</bold><italic><tp:taxon-name><tp:taxon-name-part taxon-name-part-type="genus" reg="Amphorina">A.</tp:taxon-name-part> <tp:taxon-name-part taxon-name-part-type="species" reg="pallida">pallida</tp:taxon-name-part></tp:taxon-name></italic> ZMMU Op-710, Norway, f1, head; f2, tail and cerata; f3, radula (100 μm); f4, penis with stylet (100 μm) <bold>g</bold><italic><tp:taxon-name><tp:taxon-name-part taxon-name-part-type="genus" reg="Amphorina">A.</tp:taxon-name-part> <tp:taxon-name-part taxon-name-part-type="species" reg="pallida">pallida</tp:taxon-name-part></tp:taxon-name></italic> ZMMU Op-712, Norway, g1, head; g2, tail and cerata; g3, posterior part of radula (100 μm); g4, anterior part of radula (30 μm); g5, jaw (light microscopy); g6, jaw (SEM, 100 μm); g7, jaw details (20 μm).</p></caption><graphic xmlns:xlink="http://www.w3.org/1999/xlink" xlink:href="zookeys-917-015-g004.jpg" position="float" orientation="portrait" xlink:type="simple" id="oo_388065.jpg"><uri content-type="original_file" xlink:type="simple">https://binary.pensoft.net/fig/388065</uri></graphic></fig><fig id="F5" position="float" orientation="portrait"><object-id xmlns:xlink="http://www.w3.org/1999/xlink" content-type="doi" xlink:type="simple">10.3897/zookeys.917.47444.figure5</object-id><object-id xmlns:xlink="http://www.w3.org/1999/xlink" content-type="arpha" xlink:type="simple">D223D5F2-7A42-5445-9C75-67D49613F4A3</object-id><label>Figure 5.</label><caption><p><italic><tp:taxon-name><tp:taxon-name-part taxon-name-part-type="genus" reg="Amphorina">Amphorina</tp:taxon-name-part> <tp:taxon-name-part taxon-name-part-type="species" reg="viriola">viriola</tp:taxon-name-part></tp:taxon-name></italic> sp. nov., Sweden. <bold>a</bold><italic><tp:taxon-name><tp:taxon-name-part taxon-name-part-type="genus" reg="Amphorina">A.</tp:taxon-name-part> <tp:taxon-name-part taxon-name-part-type="species" reg="viriola">viriola</tp:taxon-name-part></tp:taxon-name></italic> sp. nov., holotype GNM9393, a1, head; a2, cerata; a3, tail; a4, posterior part of radula (30 μm); a5, anterior part of radula (30 μm); a6, jaw (light microscopy); a7, jaw (SEM, 100 μm); a8, jaw details (30 μm) <bold>b</bold><italic><tp:taxon-name><tp:taxon-name-part taxon-name-part-type="genus" reg="Amphorina">A.</tp:taxon-name-part> <tp:taxon-name-part taxon-name-part-type="species" reg="viriola">viriola</tp:taxon-name-part></tp:taxon-name></italic> sp. nov., paratype GNM9360, b1, head; b2, cerata; b3, posterior part of radula (10 μm); b4, posterior part of radula (20 μm); b5, anterior part of radula (50 μm); b6, jaw (light microscopy); b7, jaw (200 μm); b8, jaw details (20 μm); b9, stylet details (10 μm); b10, penis with stylet (100 μm) <bold>c</bold><italic><tp:taxon-name><tp:taxon-name-part taxon-name-part-type="genus" reg="Amphorina">A.</tp:taxon-name-part> <tp:taxon-name-part taxon-name-part-type="species" reg="viriola">viriola</tp:taxon-name-part></tp:taxon-name></italic> sp. nov., paratype GNM9263, с1, head; с2, cerata; с3, apical part of lateral teeth with possible denticles (1 μm); с4, posterior part of radula (20 μm); с5, anterior part of radula (20 μm); с6, jaw (light microscopy); с7, jaw (SEM, 200 μm); с8, jaw details (20 μm) <bold>d</bold><italic><tp:taxon-name><tp:taxon-name-part taxon-name-part-type="genus" reg="Amphorina">A.</tp:taxon-name-part> <tp:taxon-name-part taxon-name-part-type="species" reg="viriola">viriola</tp:taxon-name-part></tp:taxon-name></italic> sp. nov., paratype GNM9260, d1, head; d2, tail; d3, cerata; d4, posterior part of radula (30 μm); d5, anterior part of radula (30 μm); d6, jaw (light microscopy); d7, jaw (300 μm); d8, jaw details (30 μm).</p></caption><graphic xmlns:xlink="http://www.w3.org/1999/xlink" xlink:href="zookeys-917-015-g005.jpg" position="float" orientation="portrait" xlink:type="simple" id="oo_388066.jpg"><uri content-type="original_file" xlink:type="simple">https://binary.pensoft.net/fig/388066</uri></graphic></fig><fig id="F6" position="float" orientation="portrait"><object-id xmlns:xlink="http://www.w3.org/1999/xlink" content-type="doi" xlink:type="simple">10.3897/zookeys.917.47444.figure6</object-id><object-id xmlns:xlink="http://www.w3.org/1999/xlink" content-type="arpha" xlink:type="simple">669A9098-6C79-5967-BB94-E3CBC6A93BEE</object-id><label>Figure 6.</label><caption><p><italic><tp:taxon-name><tp:taxon-name-part taxon-name-part-type="genus" reg="Amphorina">Amphorina</tp:taxon-name-part> <tp:taxon-name-part taxon-name-part-type="species" reg="andra">andra</tp:taxon-name-part></tp:taxon-name></italic> sp. nov. <bold>a</bold><italic><tp:taxon-name><tp:taxon-name-part taxon-name-part-type="genus" reg="Amphorina">A.</tp:taxon-name-part> <tp:taxon-name-part taxon-name-part-type="species" reg="andra">andra</tp:taxon-name-part></tp:taxon-name></italic> sp. nov., paratype ZMMU Op-703, Croatia, a1, head; a2, cerata; a3, tail; a4, posterior part of radula (20 μm); a5, anterior part of radula (20 μm); a6, posterior central tooth (10 μm); a7, jaw (200 μm); a8, jaw details (50 μm); a9, stylet details (30 μm); a10, stylet (30 μm) <bold>b</bold><italic><tp:taxon-name><tp:taxon-name-part taxon-name-part-type="genus" reg="Amphorina">A.</tp:taxon-name-part> <tp:taxon-name-part taxon-name-part-type="species" reg="andra">andra</tp:taxon-name-part></tp:taxon-name></italic> sp. nov., paratype GNM9720, Sweden, b1, head; b2, tail; b3, cerata; b4, posterior part of radula (20 μm); b5, anterior part of radula (20 μm); b6, jaw (light microscopy); b7, jaw (200 μm); b8, jaw details (20 μm) <bold>c</bold><italic><tp:taxon-name><tp:taxon-name-part taxon-name-part-type="genus" reg="Amphorina">A.</tp:taxon-name-part> <tp:taxon-name-part taxon-name-part-type="species" reg="andra">andra</tp:taxon-name-part></tp:taxon-name></italic> sp. nov., paratype GNM9272, UK, с1, head; с2, tail; с3, cerata; с4, posterior part of radula (20 μm); с5, posterior part of radula (10 μm); с6, anterior part of radula (20 μm); с7, anterior part of radula (20 μm); с8, jaw (light microscopy); с9, jaw (SEM, 100 μm); с10, jaw details (20 μm).</p></caption><graphic xmlns:xlink="http://www.w3.org/1999/xlink" xlink:href="zookeys-917-015-g006.jpg" position="float" orientation="portrait" xlink:type="simple" id="oo_388067.jpg"><uri content-type="original_file" xlink:type="simple">https://binary.pensoft.net/fig/388067</uri></graphic></fig><fig id="F7" position="float" orientation="portrait"><object-id xmlns:xlink="http://www.w3.org/1999/xlink" content-type="doi" xlink:type="simple">10.3897/zookeys.917.47444.figure7</object-id><object-id xmlns:xlink="http://www.w3.org/1999/xlink" content-type="arpha" xlink:type="simple">E84DE157-B29E-5C71-A14F-EA220A42A565</object-id><label>Figure 7.</label><caption><p>Reproductive systems, schemes. <bold>A</bold><italic><tp:taxon-name><tp:taxon-name-part taxon-name-part-type="genus" reg="Amphorina">Amphorina</tp:taxon-name-part> <tp:taxon-name-part taxon-name-part-type="species" reg="farrani">farrani</tp:taxon-name-part></tp:taxon-name></italic><bold>B</bold><italic><tp:taxon-name><tp:taxon-name-part taxon-name-part-type="genus" reg="Amphorina">Amphorina</tp:taxon-name-part> <tp:taxon-name-part taxon-name-part-type="species" reg="viriola">viriola</tp:taxon-name-part></tp:taxon-name></italic> sp. nov. <bold>C</bold><italic><tp:taxon-name><tp:taxon-name-part taxon-name-part-type="genus" reg="Amphorina">Amphorina</tp:taxon-name-part> <tp:taxon-name-part taxon-name-part-type="species" reg="andra">andra</tp:taxon-name-part></tp:taxon-name></italic> sp. nov. <bold>D</bold><italic><tp:taxon-name><tp:taxon-name-part taxon-name-part-type="genus" reg="Amphorina">Amphorina</tp:taxon-name-part> <tp:taxon-name-part taxon-name-part-type="species" reg="linensis">linensis</tp:taxon-name-part></tp:taxon-name></italic><bold>E</bold><italic><tp:taxon-name><tp:taxon-name-part taxon-name-part-type="genus" reg="Amphorina">Amphorina</tp:taxon-name-part> <tp:taxon-name-part taxon-name-part-type="species" reg="pallida">pallida</tp:taxon-name-part></tp:taxon-name></italic>. Abbreviations: am–ampulla, fgm–female gland mass, pg–supplementary (“penial”) gland, pr–prostate, psh–penial sheath, rs–receptaculum seminis.</p></caption><graphic xmlns:xlink="http://www.w3.org/1999/xlink" xlink:href="zookeys-917-015-g007.jpg" position="float" orientation="portrait" xlink:type="simple" id="oo_388068.jpg"><uri content-type="original_file" xlink:type="simple">https://binary.pensoft.net/fig/388068</uri></graphic></fig></tp:treatment-sec><tp:treatment-sec><!--Section generated to contain objects referenced in tp:taxon-treatment.--><fig id="F1" position="float" orientation="portrait"><object-id xmlns:xlink="http://www.w3.org/1999/xlink" content-type="doi" xlink:type="simple">10.3897/zookeys.917.47444.figure1</object-id><object-id xmlns:xlink="http://www.w3.org/1999/xlink" content-type="arpha" xlink:type="simple">B4D7CD76-C07D-5480-B3DB-F5046425D014</object-id><label>Figure 1.</label><caption><p>Phylogenetic relationships of <italic><tp:taxon-name><tp:taxon-name-part taxon-name-part-type="genus" reg="Amphorina">Amphorina</tp:taxon-name-part></tp:taxon-name></italic> nudibranchs based on the COI+16S+H3 concatenated dataset inferred by Bayesian Inference (BI). The posterior probabilities from BI/ bootstrap values for Maximum Likelihood (ML) are shown.</p></caption><graphic xmlns:xlink="http://www.w3.org/1999/xlink" xlink:href="zookeys-917-015-g001.jpg" position="float" orientation="portrait" xlink:type="simple" id="oo_388062.jpg"><uri content-type="original_file" xlink:type="simple">https://binary.pensoft.net/fig/388062</uri></graphic></fig><fig id="F2" position="float" orientation="portrait"><object-id xmlns:xlink="http://www.w3.org/1999/xlink" content-type="doi" xlink:type="simple">10.3897/zookeys.917.47444.figure2</object-id><object-id xmlns:xlink="http://www.w3.org/1999/xlink" content-type="arpha" xlink:type="simple">FEED7F47-60B6-5F16-9DAC-6B199F4F8A72</object-id><label>Figure 2.</label><caption><p>The haplotype network based on cytochrome c oxidase subunit I (COI) molecular data showing genetic mutations occurring within species of the genus <italic><tp:taxon-name><tp:taxon-name-part taxon-name-part-type="genus" reg="Amphorina">Amphorina</tp:taxon-name-part></tp:taxon-name></italic> (<bold>A</bold>). Statistical test of the reliability of the bathymetric distribution patterns (and correlated with depths of brackish and marine environments) of <italic><tp:taxon-name><tp:taxon-name-part taxon-name-part-type="genus" reg="Amphorina">A.</tp:taxon-name-part> <tp:taxon-name-part taxon-name-part-type="species" reg="viriola">viriola</tp:taxon-name-part></tp:taxon-name></italic> sp. nov. (red bar) and <italic><tp:taxon-name><tp:taxon-name-part taxon-name-part-type="genus" reg="Amphorina">A.</tp:taxon-name-part> <tp:taxon-name-part taxon-name-part-type="species" reg="andra">andra</tp:taxon-name-part></tp:taxon-name></italic> sp. nov. (blue bar) in Swedish waters (<bold>B</bold>). All specimens of <italic><tp:taxon-name><tp:taxon-name-part taxon-name-part-type="genus" reg="Amphorina">A.</tp:taxon-name-part> <tp:taxon-name-part taxon-name-part-type="species" reg="viriola">viriola</tp:taxon-name-part></tp:taxon-name></italic> sp. nov. occur strictly in a very shallow brackish water layer above the halocline (salinity usually ca. 24–25‰), whereas in the same geographic region <italic><tp:taxon-name><tp:taxon-name-part taxon-name-part-type="genus" reg="Amphorina">A.</tp:taxon-name-part> <tp:taxon-name-part taxon-name-part-type="species" reg="andra">andra</tp:taxon-name-part></tp:taxon-name></italic> sp. nov. occur only below the halocline (at ca. 15 m depth) in waters with more stable oceanic salinity at 34–35‰.</p></caption><graphic xmlns:xlink="http://www.w3.org/1999/xlink" xlink:href="zookeys-917-015-g002.jpg" position="float" orientation="portrait" xlink:type="simple" id="oo_388063.jpg"><uri content-type="original_file" xlink:type="simple">https://binary.pensoft.net/fig/388063</uri></graphic></fig><fig id="F3" position="float" orientation="portrait"><object-id xmlns:xlink="http://www.w3.org/1999/xlink" content-type="doi" xlink:type="simple">10.3897/zookeys.917.47444.figure3</object-id><object-id xmlns:xlink="http://www.w3.org/1999/xlink" content-type="arpha" xlink:type="simple">ADD51627-403B-5010-9481-09F4733F224F</object-id><label>Figure 3.</label><caption><p>Periodic-like presentation of colour variation patterns among all species of the genus <italic><tp:taxon-name><tp:taxon-name-part taxon-name-part-type="genus" reg="Amphorina">Amphorina</tp:taxon-name-part></tp:taxon-name></italic>, represented as vertical rows. Three main periods (horizontal rows), each with several subperiods are presented with spotless body/colourless forms at the bottom to forms with a maximal number of spots/coloured body at the top. Note that different species fundamentally display similar colouration patterns, but not all species display all colourations, so some morphs in particular species (e.g., forms with extensive surface pigmentation and dark body in <italic><tp:taxon-name><tp:taxon-name-part taxon-name-part-type="genus" reg="Amphorina">A.</tp:taxon-name-part> <tp:taxon-name-part taxon-name-part-type="species" reg="farrani">farrani</tp:taxon-name-part></tp:taxon-name></italic>, <italic><tp:taxon-name><tp:taxon-name-part taxon-name-part-type="genus" reg="Amphorina">A.</tp:taxon-name-part> <tp:taxon-name-part taxon-name-part-type="species" reg="linensis">linensis</tp:taxon-name-part></tp:taxon-name></italic>, and <italic><tp:taxon-name><tp:taxon-name-part taxon-name-part-type="genus" reg="Amphorina">A.</tp:taxon-name-part> <tp:taxon-name-part taxon-name-part-type="species" reg="pallida">pallida</tp:taxon-name-part></tp:taxon-name></italic>) can either be eventually discovered or do not exist, by some further constraints of the developmental system. Non-observed forms for each particular species are indicated as “unkn” = “unknown”). * = Image from <xref ref-type="bibr" rid="B3">Alder and Hancock 1845</xref>.</p></caption><graphic xmlns:xlink="http://www.w3.org/1999/xlink" xlink:href="zookeys-917-015-g003.jpg" position="float" orientation="portrait" xlink:type="simple" id="oo_388064.jpg"><uri content-type="original_file" xlink:type="simple">https://binary.pensoft.net/fig/388064</uri></graphic></fig></tp:treatment-sec><ref-list><ref id="B3"><mixed-citation xmlns:xlink="http://www.w3.org/1999/xlink" xlink:type="simple"><person-group><name name-style="western"><surname>Alder</surname><given-names>J</given-names></name><name name-style="western"><surname>Hancock</surname><given-names>A</given-names></name></person-group> (<year>1845</year>) A monograph of the British Nudibranchiate <tp:taxon-name><tp:taxon-name-part taxon-name-part-type="phylum">Mollusca</tp:taxon-name-part></tp:taxon-name>: with figures of all the species. Ray Society, London, 1–54. <ext-link xlink:type="simple" ext-link-type="doi" xlink:href="10.5962/bhl.title.65015">https://doi.org/10.5962/bhl.title.65015</ext-link></mixed-citation></ref><ref id="B20"><mixed-citation xmlns:xlink="http://www.w3.org/1999/xlink" xlink:type="simple"><person-group><name name-style="western"><surname>Edmunds</surname><given-names>M</given-names></name><name name-style="western"><surname>Kress</surname><given-names>A</given-names></name></person-group> (<year>1969</year>) <article-title>On the European species of <italic><tp:taxon-name><tp:taxon-name-part taxon-name-part-type="genus">Eubranchus</tp:taxon-name-part></tp:taxon-name></italic> (<tp:taxon-name><tp:taxon-name-part taxon-name-part-type="phylum">Mollusca</tp:taxon-name-part></tp:taxon-name>, <tp:taxon-name><tp:taxon-name-part taxon-name-part-type="subclass">Opisthobranchia</tp:taxon-name-part></tp:taxon-name>).</article-title><source>Journal of the Marine Biological Association of the United Kingdom</source><volume>49</volume>: <fpage>879</fpage>–<lpage>912</lpage>. <ext-link xlink:type="simple" ext-link-type="doi" xlink:href="10.1017/S0025315400038005">https://doi.org/10.1017/S0025315400038005</ext-link></mixed-citation></ref><ref id="B51"><mixed-citation xmlns:xlink="http://www.w3.org/1999/xlink" xlink:type="simple"><person-group><name name-style="western"><surname>Martynov</surname><given-names>AV</given-names></name></person-group> (<year>1998</year>) <article-title>Opisthobranch molluscs (<tp:taxon-name><tp:taxon-name-part taxon-name-part-type="class">Gastropoda</tp:taxon-name-part></tp:taxon-name>, <tp:taxon-name><tp:taxon-name-part taxon-name-part-type="subclass">Opisthobranchia</tp:taxon-name-part></tp:taxon-name>) of the family <tp:taxon-name><tp:taxon-name-part taxon-name-part-type="family">Eubranchidae</tp:taxon-name-part></tp:taxon-name>: the taxonomic composition and two new species from the Sea of Japan.</article-title><source>Zoologichesky Zhurnal</source><volume>77</volume>: <fpage>763</fpage>–<lpage>777</lpage>.</mixed-citation></ref></ref-list></tp:taxon-treatment>
